# Supplementary material for: Pneumococcal genotype 23B1 as a driver of increased 23B serotype carriage, penicillin non-susceptibility, and invasive disease in Belgium: a retrospective analysis
Source: J Clin Microbiol. 2025 Mar 12;63(4):e01696-24. doi: 10.1128/jcm.01696-24 (PMC11980397; doi:10.1128/jcm.01696-24)
Supplement: Table S1 — Overview of all the metadata and results of each 23B strain. [file jcm.01696-24-s0001.xlsx]

## Sheet: Sheet1
General															Serotype		MLST	Microbroth AST		ResFinder			Plasmid				PBP1a		PBP2b			PBP2x							PopPunk	AMR NRC
Strain	Season	Site	Subject	Province	Age months	Gender	Preterm	Breastfeeding	AB use in previous 3 months	Rhinitis	Pneumococcal vaccination status	Year	Sample type	Clinical diagnosis	Quellung	PneumoCaT	MLST	Penicillin microbroth	Amoxicillin microbroth	erm(B)	tet(M)	aph(3')-III	rep36	Col(pHAD28)	ColpVC	repUS43	S575T	N609D	T451A	E481G	T494A/S	M339F	I371T	R384G	M400T	N514H	L546V	N605T	GPSC	Levofloxacin	Tetracycline	Erythromycin	Cefotaxime	Co-trimoxazole
70512	NA	NA	NA	Hainaut	2-17 years	Female					PCV7	2007	Blood	pneumonia	23B	23B0	ST11655	0.03	0.03	-	-	-	-	-	-	-	S	N	T	E	T	M	I	R	M	N	L	N	7	S	S	S	S	S
70842	NA	NA	NA	West Flanders	<2 years	Female					Unknown	2007	CSF	meningitis	23B	23B0	ST11655	0.03	0.03	-	-	-	-	-	-	-	S	N	T	E	T	M	I	R	M	N	L	N	7	S	S	S	S	S
80378	NA	NA	NA	East Flanders	2-17 years	Male					Unknown	2008	Blood	bacteremia	23B	23B0	ST439	0.03	0.03	-	-	-	-	-	-	-	S	N	T	E	T	M	I	R	M	N	L	N	7	I	S	S	S	S
81547	NA	NA	NA	Brussels Capital Region	<2 years	Female					not vaccinated	2008	Blood	other	23B	23B1	ST2372	0.125	0.06	-	-	-	-	-	-	-	T	D	A	G	S	M	I	G	M	H	L	N	5	I	S	S	S	R
81834	NA	NA	NA	Hainaut	2-17 years	Female					not vaccinated	2008	Blood	bacteremia	23B	23B0	ST11655	0.03	0.03	-	-	-	-	-	-	-	S	N	T	E	T	M	I	R	M	N	L	N	7	I	S	S	S	S
81845	NA	NA	NA	Namur	<2 years	Female					PCV7	2008	Blood	pneumonia	23B	23B0	ST439	0.03	0.03	-	-	-	-	-	-	-	S	N	T	E	T	M	I	R	M	N	L	N	7	I	S	S	S	S
90739	NA	NA	NA	Hainaut	<2 years	Male					PCV7	2009	Blood	other	23B	23B0	ST439	0.03	0.03	-	-	-	-	-	-	-	S	N	T	E	T	M	I	R	M	N	L	N	7	I	S	S	S	S
91186	NA	NA	NA	East Flanders	<2 years	Male					Unknown	2009	Blood	bacteremia	23B	23B0	ST11655	0.03	0.03	-	-	-	-	-	-	-	S	N	T	E	T	M	I	R	M	N	L	N	7	I	S	S	S	S
91629	NA	NA	NA	Flemish Brabant	2-17 years	Female					Unknown	2009	Blood	other	23B	23B0	ST11655	0.03	0.03	-	-	-	-	-	-	-	S	N	T	E	T	M	I	R	M	N	L	N	7	I	S	S	S	S
91793	NA	NA	NA	East Flanders	2-17 years	Unknown					Unknown	2009	Blood	pneumonia	23B	23B0	ST11655	0.03	0.03	-	-	-	-	-	-	-	S	N	T	E	T	M	I	R	M	N	L	N	7	I	S	S	S	S
91918	NA	NA	NA	Brussels Capital Region	<2 years	Female					Unknown	2009	Blood	bacteremia	23B	23B0	ST439	0.03	0.03	-	-	-	-	-	-	-	S	N	T	E	T	M	I	R	M	N	L	N	7	I	S	S	S	S
110060	NA	NA	NA	Brussels Capital Region	2-17 years	Male					PCV7	2011	Blood	bacteremia	23B	23B0	ST439	0.03	0.01	-	-	-	-	-	-	-	S	N	T	E	T	M	I	R	M	N	L	N	7	S	S	S	S	S
110175	NA	NA	NA	West Flanders	2-17 years	Female					Unknown	2011	Blood	pneumonia	23B	23B0	ST11655	0.03	0.01	-	-	-	-	-	-	-	S	N	T	E	T	M	I	R	M	N	L	N	7	S	S	S	S	S
110323	NA	NA	NA	Flemish Brabant	2-17 years	Female					PCV7	2011	Blood	pneumonia	23B	23B0	ST11655	0.03	0.03	-	-	-	-	-	-	-	S	N	T	E	T	M	I	R	M	N	L	N	7	S	S	S	S	S
110359	NA	NA	NA	Hainaut	2-17 years	Female					Unknown	2011	Blood	bacteremia	23B	23B1	ST2372	0.25	0.06	-	-	-	-	-	-	-	T	D	A	G	S	M	I	G	M	H	L	N	5	S	S	S	S	Unknown
111308	NA	NA	NA	Brussels Capital Region	2-17 years	Male					Unknown	2011	Blood	bacteremia	23B	23B0	ST11655	0.03	0.03	-	-	-	-	-	-	-	S	N	T	E	T	M	I	R	M	N	L	N	7	S	S	S	S	S
111493	NA	NA	NA	Brussels Capital Region	<2 years	Male					Unknown	2011	Blood	bacteremia	23B	23B1	ST2372	0.06	0.06	-	-	-	-	-	-	-	T	D	A	G	S	M	I	R	M	N	L	N	5	S	S	S	S	R
111927	NA	NA	NA	West Flanders	<2 years	Female					PCV7	2011	Blood	bacteremia	23B	23B0	ST439	0.03	0.01	-	-	-	-	-	-	-	S	N	T	E	T	M	I	R	M	N	L	N	7	S	S	S	S	S
120212	NA	NA	NA	Antwerp	2-17 years	Male					Unknown	2012	CSF	meningitis	23B	23B0	ST9579	0.03	0.03	-	-	-	-	-	-	-	S	N	T	E	T	M	I	R	M	N	L	N	7	S	S	S	S	S
120668	NA	NA	NA	Brussels Capital Region	2-17 years	Male					PCV7	2012	Blood	sepsis	23B	23B1	ST2372	0.25	0.06	-	-	-	-	-	-	-	T	D	A	G	S	M	I	G	M	H	L	N	5	S	S	S	S	R
120853	NA	NA	NA	East Flanders	<2 years	Male					Unknown	2012	Blood	bacteremia	23B	23B0	ST11655	0.03	0.03	-	-	-	-	-	-	-	S	N	T	E	T	M	I	R	M	N	L	N	7	S	S	S	S	S
120924	NA	NA	NA	Antwerp	2-17 years	Male					Unknown	2012	Blood	bacteremia	23B	23B0	ST11655	0.03	0.03	-	-	-	-	-	-	-	S	N	T	E	T	M	I	R	M	N	L	N	7	S	S	S	S	S
121220	NA	NA	NA	Flemish Brabant	<2 years	Male					Unknown	2012	CSF	meningitis	23B	23B0	ST11655	0.03	0.03	-	-	-	-	-	-	-	S	N	T	E	T	M	I	R	M	N	L	N	7	S	S	S	S	S
121251	NA	NA	NA	Liege	2-17 years	Female					Unknown	2012	Blood	pneumonia	23B	23B1	ST2372	0.25	0.06	-	-	-	-	-	-	-	T	D	A	G	S	M	I	G	M	H	L	N	5	S	S	S	S	R
130256	NA	NA	NA	Brussels Capital Region	<2 years	Male					PCV13	2013	Blood	other	23B	23B1	ST2372	0.25	0.06	-	-	-	-	-	-	-	T	D	A	G	S	M	I	G	M	H	L	N	5	I	S	S	S	R
130585	NA	NA	NA	Brussels Capital Region	2-17 years	Male					Unknown	2013	Blood	meningitis	23B	23B1	ST2372	0.25	0.125	-	-	-	-	-	-	-	T	D	A	G	S	M	I	G	M	H	L	N	5	I	S	S	S	R
130701	NA	NA	NA	Flemish Brabant	2-17 years	Male					Unknown	2013	Blood	bacteremia	23B	23B1	ST2372	0.25	0.125	-	-	-	-	-	-	-	T	D	A	G	S	M	I	G	M	H	L	N	5	I	S	S	S	R
130951	NA	NA	NA	Antwerp	2-17 years	Male					PCV13	2013	Blood	bacteremia	23B	23B0	ST355	0.03	0.03	-	-	-	-	-	-	-	S	N	T	E	T	M	I	R	M	N	L	N	7	I	S	S	S	S
131018	NA	NA	NA	Brussels Capital Region	2-17 years	Male					not vaccinated	2013	Blood	bacteremia	23B	23B0	ST439	0.03	0.06	-	-	-	-	-	-	-	S	N	T	E	T	M	I	R	M	N	L	N	7	I	S	S	S	S
131102	NA	NA	NA	Antwerp	2-17 years	Female					Unknown	2013	Blood	bacteremia	23B	23B1	ST2372	0.25	0.06	-	-	-	-	-	-	-	T	D	A	G	S	M	I	G	M	H	L	N	5	I	S	S	S	R
131113	NA	NA	NA	Liege	<2 years	Male					not vaccinated	2013	Blood	bacteremia	23B	23B1	ST387	0.25	0.25	-	-	-	-	-	-	-	T	D	A	G	A	M	I	R	M	N	L	N	5	I	S	S	S	R
131318	NA	NA	NA	Antwerp	2-17 years	Female					PCV13	2013	Blood	bacteremia	23B	23B1	ST2372	0.25	0.06	-	-	-	-	-	-	-	T	D	A	G	S	M	I	G	M	H	L	N	5	I	S	S	S	R
131324	NA	NA	NA	Antwerp	2-17 years	Male					PCV13	2013	Blood	bacteremia	23B	23B0	ST11655	0.03	0.03	-	-	-	-	-	-	-	S	N	T	E	T	M	I	R	M	N	L	N	7	I	S	S	S	S
131407	NA	NA	NA	Flemish Brabant	<2 years	Female					Unknown	2013	Blood	other	23B	23B1	ST1349	0.25	0.06	-	-	-	-	-	-	-	T	D	A	G	A	M	I	G	M	H	L	N	5	I	S	S	S	R
140220	NA	NA	NA	Walloon Brabant	<2 years	Female					Unknown	2014	Blood	other	23B	23B1	ST2372	0.25	0.06	-	-	-	-	-	-	-	T	D	A	G	S	M	I	G	M	H	L	N	5	I	S	S	S	R
140371	NA	NA	NA	East Flanders	2-17 years	Female					PCV13	2014	Blood	bacteremia	23B	23B1	ST2372	0.25	0.06	-	-	-	-	-	-	-	T	D	A	G	S	M	I	G	M	H	L	N	5	I	S	S	S	R
140420	NA	NA	NA	Limburg	2-17 years	Female					Unknown	2014	Blood	other	23B	23B1	ST1349	0.25	0.25	-	-	-	-	-	-	-	T	D	A	G	A	M	I	R	M	H	L	N	5	I	S	S	S	R
140431	NA	NA	NA	West Flanders	2-17 years	Female					Unknown	2014	Blood	bacteremia	23B	23B1	Unknown ST_3	0.5	0.25	-	-	-	-	-	-	-	T	D	A	G	A	M	I	G	M	H	L	N	5	I	S	S	S	R
140665	NA	NA	NA	Brussels Capital Region	2-17 years	Male					not vaccinated	2014	Blood	sepsis	23B	23B1	ST2372	0.25	0.125	-	-	-	-	-	-	-	T	D	A	G	S	M	I	G	M	H	L	N	5	I	S	S	S	R
140994	NA	NA	NA	Hainaut	2-17 years	Male					Unknown	2014	Blood	other	23B	23B1	ST2372	0.25	0.06	-	-	-	-	-	-	-	T	D	A	G	S	M	I	G	M	H	L	N	5	I	S	S	S	R
140995	NA	NA	NA	Hainaut	2-17 years	Male					Unknown	2014	Blood	other	23B	23B1	Unknown ST_3	0.5	0.25	-	-	-	-	-	-	-	T	D	A	G	A	M	I	G	M	H	L	N	5	I	S	S	S	R
141082	NA	NA	NA	East Flanders	2-17 years	Male					Unknown	2014	Blood	bacteremia	23B	23B1	ST2372	0.25	0.125	-	-	-	-	-	-	-	T	D	A	G	S	M	I	G	M	H	L	N	5	I	S	S	S	R
141087	NA	NA	NA	Flemish Brabant	2-17 years	Male					Unknown	2014	Blood	other	23B	23B1	ST2372	0.25	0.06	-	-	-	-	-	-	-	T	D	A	G	S	M	I	G	M	H	L	N	5	I	S	S	S	R
141092	NA	NA	NA	Brussels Capital Region	2-17 years	Male					Unknown	2014	Blood	bacteremia	23B	23B1	ST2372	0.25	0.06	-	-	-	-	-	-	-	T	D	A	G	S	M	I	G	M	H	L	N	5	I	S	S	S	R
150053	NA	NA	NA	Limburg	2-17 years	Female					not vaccinated	2015	CSF	meningitis	23B	23B0	ST9867	0.03	0.03	-	-	-	-	-	-	-	S	N	T	E	T	M	I	R	M	N	L	N	7	S	S	S	S	S
150158	NA	NA	NA	East Flanders	2-17 years	Male					Unknown	2015	Blood	bacteremia	23B	23B1	ST1349	0.25	0.06	-	-	-	-	-	-	-	T	D	A	G	A	M	I	G	M	H	L	N	5	S	S	S	S	R
150425	NA	NA	NA	Namur	2-17 years	Female					PCV13	2015	Blood	sepsis	23B	23B0	ST439	0.03	0.03	-	-	-	-	-	-	-	S	N	T	E	T	M	I	R	M	N	L	N	7	S	S	S	S	S
150456	NA	NA	NA	East Flanders	2-17 years	Male					Unknown	2015	Blood	bacteremia	23B	23B1	ST2372	0.25	0.06	-	-	-	-	-	-	-	T	D	A	G	S	M	I	G	M	H	L	N	5	S	S	S	S	R
150528	NA	NA	NA	Namur	<2 years	Female					PCV13	2015	Blood	pneumonia	23B	23B1	ST1349	0.25	0.25	-	-	-	-	-	-	-	T	D	A	G	A	M	I	R	M	H	L	N	5	I	S	S	S	R
150770	NA	NA	NA	Namur	<2 years	Male					Unknown	2015	Joint fluid	other	23B	23B1	ST2372	0.25	0.125	-	-	-	-	-	-	-	T	D	A	G	S	M	I	G	M	H	L	N	5	I	S	S	S	R
150904	NA	NA	NA	Antwerp	<2 years	Male					Unknown	2015	Blood	other	23B	23B0	ST439	0.03	0.06	-	-	-	-	-	-	-	S	N	T	E	T	M	I	R	M	N	L	N	7	I	S	S	S	S
151277	NA	NA	NA	Hainaut	2-17 years	Male					PCV13	2015	Blood	bacteremia	23B	23B1	ST2372	0.25	0.06	-	-	-	-	-	-	-	T	D	A	G	S	M	I	G	M	H	L	N	5	R	S	S	S	R
160284	NA	NA	NA	Brussels Capital Region	2-17 years	Male					Unknown	2016	Blood	bacteremia	23B	23B1	ST1373	0.125	0.06	-	-	-	-	-	-	-	S	N	A	G	A	M	I	G	M	H	L	N	5	S	S	S	S	R
160374	NA	NA	NA	West Flanders	<2 years	Male					Unknown	2016	Blood	pneumonia	23B	23B1	ST2372	0.25	0.125	-	-	-	-	-	-	-	T	D	A	G	S	M	I	G	M	H	L	N	5	I	S	S	R	R
160394	NA	NA	NA	East Flanders	<2 years	Male					Unknown	2016	Blood	bacteremia	23B	23B0	ST11655	0.03	0.03	-	-	-	-	-	-	-	S	N	T	E	T	M	I	R	M	N	L	N	7	I	S	S	S	S
160410	NA	NA	NA	West Flanders	2-17 years	Female					Unknown	2016	Blood	bacteremia	23B	23B1	ST2372	0.25	0.06	-	-	-	-	-	-	-	T	D	A	G	S	M	I	G	M	H	L	N	5	S	S	S	S	R
160632	NA	NA	NA	Limburg	2-17 years	Female					Unknown	2016	Blood	bacteremia	23B	23B1	ST2372	0.25	0.06	-	-	-	-	-	-	-	T	D	A	G	S	M	I	G	M	H	L	N	5	S	S	S	S	R
161046	NA	NA	NA	Flemish Brabant	2-17 years	Female					Unknown	2016	Blood	bacteremia	23B	23B1	ST2372	0.25	0.06	-	-	-	-	-	-	-	T	D	A	G	S	M	I	G	M	H	L	N	5	S	S	S	S	R
161054	NA	NA	NA	West Flanders	2-17 years	Female					Unknown	2016	Blood	sepsis	23B	23B1	ST2372	0.25	0.06	-	-	-	-	-	-	-	T	D	A	G	S	M	I	G	M	H	L	N	5	S	S	S	S	R
161203	NA	NA	NA	Flemish Brabant	2-17 years	Female					Unknown	2016	Blood	bacteremia	23B	23B1	Unknown ST_9	0.25	0.06	-	-	-	-	-	-	-	T	D	A	G	S	M	I	G	M	H	L	N	5	S	S	S	S	R
161215	NA	NA	NA	Antwerp	<2 years	Female					Unknown	2016	Blood	bacteremia	23B	23B1	ST2372	0.25	0.06	-	-	-	-	-	-	-	T	D	A	G	S	M	I	G	M	H	L	N	5	I	S	S	S	R
161274	NA	NA	NA	Flemish Brabant	2-17 years	Male					Unknown	2016	Blood	pneumonia	23B	23B1	ST2372	0.25	0.06	-	-	-	-	-	-	-	T	D	A	G	S	M	I	G	M	H	L	N	5	S	S	S	S	R
170078	NA	NA	NA	Hainaut	<2 years	Male					not vaccinated	2017	Blood	bacteremia	23B	23B1	ST7121	0.25	0.25	-	-	-	-	-	-	-	T	D	A	G	A	M	I	R	M	H	L	N	5	I	S	S	S	R
170285	NA	NA	NA	Hainaut	<2 years	Female					Unknown	2017	Blood	bacteremia	23B	23B0	ST11655	0.03	0.03	-	-	-	-	-	-	-	S	N	T	E	T	M	I	R	M	N	L	N	7	I	S	S	S	S
170328	NA	NA	NA	Antwerp	2-17 years	Male					Unknown	2017	Blood	bacteremia	23B	23B0	ST8959	0.125	0.125	-	-	-	-	-	-	-	S	N	A	G	S	M	I	G	M	N	L	N	7	S	S	S	S	S
170661	NA	NA	NA	West Flanders	<2 years	Male					PCV10	2017	Blood	bacteremia	23B	23B1	ST2372	0.25	0.125	-	-	-	-	-	-	-	T	D	A	G	S	M	I	G	M	H	L	N	5	I	S	S	S	R
170711	NA	NA	NA	West Flanders	2-17 years	Male					Unknown	2017	Blood	bacteremia	23B	23B1	ST2372	0.25	0.125	-	-	-	-	-	-	-	T	D	A	G	S	M	T	G	M	H	V	T	5	S	S	S	S	R
170751	NA	NA	NA	Antwerp	<2 years	Male					Unknown	2017	Blood	bacteremia	23B	23B0	ST439	0.03	0.03	-	-	-	-	-	-	-	S	N	T	E	T	M	I	R	M	N	L	N	7	I	S	S	S	S
170896	NA	NA	NA	Flemish Brabant	2-17 years	Female					Unknown	2017	Blood	bacteremia	23B	23B1	ST2372	0.25	0.06	-	-	-	-	-	-	-	T	D	A	G	S	M	I	G	M	H	L	N	5	S	S	S	S	R
170917	NA	NA	NA	Brussels Capital Region	2-17 years	Male					PCV10	2017	Blood	bacteremia	23B	23B1	ST2372	0.5	0.06	-	-	-	-	-	-	-	T	D	A	G	S	M	I	G	M	H	L	N	5	S	S	S	S	R
170996	NA	NA	NA	Limburg	2-17 years	Male					Unknown	2017	Blood	other	23B	23B1	ST2372	0.25	0.06	-	-	-	-	-	-	-	T	D	A	G	S	M	I	G	M	H	L	N	5	S	S	S	S	R
171040	NA	NA	NA	East Flanders	2-17 years	Male					Unknown	2017	Blood	bacteremia	23B	23B0	ST11655	0.03	0.03	-	-	-	-	-	-	-	S	N	T	E	T	M	I	R	M	N	L	N	7	S	S	S	S	S
171183	NA	NA	NA	Antwerp	<2 years	Male					Unknown	2017	Blood	bacteremia	23B	23B1	ST2372	0.125	0.06	-	-	-	-	-	-	-	T	D	A	G	S	M	I	G	M	H	L	N	5	I	S	S	S	R
171360	NA	NA	NA	Flemish Brabant	<2 years	Male					Unknown	2017	Blood	bacteremia	23B	23B1	ST2372	0.25	0.125	-	-	-	-	-	-	-	T	D	A	G	S	M	I	G	M	H	L	N	5	I	S	S	S	S
171488	NA	NA	NA	Brussels Capital Region	<2 years	Male					Unknown	2017	Blood	sepsis	23B	23B0	ST439	0.03	0.03	-	-	-	-	-	-	-	S	N	T	E	T	M	I	R	M	N	L	N	7	I	S	S	S	S
180089	NA	NA	NA	Antwerp	2-17 years	Male					PCV13+PCV10	2018	Blood	pneumonia	23B	23B0	ST355	0.03	0.03	-	-	-	-	-	-	-	S	N	T	E	T	M	I	R	M	N	L	N	7	S	S	S	S	S
180120	NA	NA	NA	East Flanders	2-17 years	Female					PCV13+PCV10	2018	Blood	sepsis	23B	23B0	ST439	0.03	0.03	-	-	-	-	-	-	-	S	N	T	E	T	M	I	R	M	N	L	N	7	S	S	S	S	S
180125	NA	NA	NA	Brussels Capital Region	<2 years	Male					PCV13+PCV10	2018	Blood	bacteremia	23B	23B1	ST2372	0.25	0.125	-	-	-	-	-	-	-	T	D	A	G	S	M	I	G	M	H	L	N	5	I	S	S	S	R
180304	NA	NA	NA	West Flanders	2-17 years	Female					PCV13+PCV10	2018	Blood	Unknown	23B	23B0	ST11655	0.03	0.03	-	-	-	-	-	-	-	S	N	T	E	T	M	I	R	M	N	L	N	7	S	S	S	S	S
180764	NA	NA	NA	Hainaut	<2 years	Male					PCV13	2018	Blood	bacteremia	23B	23B1	ST2372	0.25	0.125	-	-	-	-	-	-	-	T	D	A	G	S	M	I	G	M	H	L	N	5	I	S	S	S	R
180828	NA	NA	NA	East Flanders	<2 years	Male					PCV10	2018	Blood	pneumonia	23B	23B1	ST2372	0.25	0.125	-	-	-	-	-	-	-	T	D	A	G	S	M	I	G	M	H	L	N	5	I	S	S	S	R
180887	NA	NA	NA	East Flanders	<2 years	Male					PCV10	2018	Blood	sepsis	23B	23B1	ST2372	0.25	0.125	-	-	-	-	-	-	-	T	D	A	G	S	M	I	G	M	H	L	N	5	I	S	S	S	R
181129	NA	NA	NA	Flemish Brabant	2-17 years	Male					PCV10	2018	Blood	bacteremia	23B	23B1	ST2372	0.25	0.06	-	-	-	-	-	-	-	T	D	A	G	S	M	I	G	M	H	L	N	5	S	S	S	S	R
181324	NA	NA	NA	Flemish Brabant	2-17 years	Female					not vaccinated	2018	Blood	bacteremia	23B	23B1	ST2372	0.25	0.06	-	-	-	-	-	-	-	T	D	A	G	S	M	I	G	M	H	L	N	5	S	S	S	S	R
181524	NA	NA	NA	Brussels Capital Region	<2 years	Female					Vaccinated (Unknown)	2018	Pleural fluid	other	23B	23B0	ST8959	0.125	0.25	-	-	-	-	-	-	-	S	N	A	G	S	M	I	G	M	N	L	N	7	I	S	S	S	S
190088	NA	NA	NA	East Flanders	<2 years	Male					PCV10	2019	Blood	Unknown	23B	23B1	ST2372	0.25	0.125	-	-	-	-	-	-	-	T	D	A	G	S	M	I	G	M	H	L	N	5	I	S	S	S	R
190172	NA	NA	NA	Antwerp	<2 years	Male					PCV10	2019	Blood	Unknown	23B	23B1	ST1349	0.25	0.25	-	-	-	-	-	-	-	T	D	A	G	A	M	I	R	M	H	L	N	5	I	S	S	S	I
190440	NA	NA	NA	East Flanders	<2 years	Female					PCV10	2019	Blood	bacteremia	23B	23B0	ST439	0.03	0.03	-	-	-	-	-	-	-	S	N	T	E	T	M	I	R	M	N	L	N	7	I	S	S	S	S
190555	NA	NA	NA	Flemish Brabant	<2 years	Female					PCV10	2019	Joint fluid	sepsis	23B	23B0	ST11655	0.03	0.03	-	-	-	-	-	-	-	S	N	T	E	T	M	I	R	M	N	L	N	7	I	S	S	S	S
190830	NA	NA	NA	Antwerp	<2 years	Male					Unknown	2019	Blood	bacteremia with pneumonia	23B	23B1	ST2372	0.25	0.125	-	-	-	-	-	-	-	T	D	A	G	S	M	I	G	M	H	L	N	5	I	S	S	S	R
190922	NA	NA	NA	East Flanders	2-17 years	Male					Unknown	2019	Blood	bacteremia	23B	23B1	ST2372	0.25	0.06	-	-	-	-	-	-	-	T	D	A	G	S	M	I	G	M	H	L	N	5	S	S	S	S	S
190991	NA	NA	NA	Flemish Brabant	<2 years	Female					Unknown	2019	Blood	bacteremia	23B	23B1	ST2372	0.25	0.125	-	-	-	-	-	-	-	T	D	A	G	S	M	I	G	M	H	L	N	5	I	S	S	S	R
191206	NA	NA	NA	Flemish Brabant	2-17 years	Female					Unknown	2019	Blood	bacteremia	23B	23B1	ST2372	0.25	0.06	-	-	-	-	-	-	-	T	D	A	G	S	M	I	G	M	H	L	N	5	S	S	S	S	I
191232	NA	NA	NA	Brussels Capital Region	<2 years	Male					Vaccinated (Unknown)	2019	Blood	sepsis	23B	23B1	ST2372	0.25	0.125	-	-	-	-	-	-	-	T	D	A	G	S	M	I	G	M	H	L	N	5	I	S	S	S	I
191265	NA	NA	NA	Antwerp	<2 years	Female					Unknown	2019	Blood	bacteremia	23B	23B1	ST1349	0.25	0.5	-	-	-	-	-	-	-	T	D	A	G	A	M	I	R	M	H	L	N	5	I	S	S	S	I
191390	NA	NA	NA	Antwerp	2-17 years	Male					Unknown	2019	Blood	bacteremia	23B	23B0	ST439	0.03	0.03	-	-	-	-	-	-	-	S	N	T	E	T	M	I	R	M	N	L	N	7	S	S	S	S	S
191393	NA	NA	NA	East Flanders	2-17 years	Male					Unknown	2019	Blood	bacteremia	23B	23B1	ST2372	0.25	0.06	-	-	-	-	-	-	-	T	D	A	G	S	M	I	G	M	H	L	N	5	S	S	S	S	I
191573	NA	NA	NA	Hainaut	<2 years	Male					PCV13	2019	Blood	bacteremia	23B	23B1	ST2372	0.25	0.125	-	-	-	-	-	-	-	T	D	A	G	S	M	I	G	M	H	L	N	5	I	S	S	S	R
200347	NA	NA	NA	West Flanders	2-17 years	Male					Unknown	2020	Blood	bacteremia	23B	23B1	ST2372	0.25	0.06	-	-	-	-	-	-	-	T	D	A	G	S	M	I	G	M	H	L	N	5	S	S	S	S	S
200588	NA	NA	NA	Flemish Brabant	2-17 years	Female					Vaccinated (Unknown)	2020	CSF	meningitis	23B	23B0	ST8959	0.125	0.125	-	-	-	-	-	-	-	S	N	A	G	S	M	I	G	M	N	L	N	7	S	S	S	S	S
200645	NA	NA	NA	East Flanders	2-17 years	Female					not vaccinated	2020	Blood	bacteremia	23B	23B0	ST439	0.03	0.03	-	-	-	-	-	-	-	S	N	T	E	T	M	I	R	M	N	L	N	7	S	S	S	S	S
1DCC002-04	1	2	4	Antwerp	18	Male	No	Never or less than 6 months	Yes	No	PCV13	2016	Nasopharynx		23B	23B1	Unknown ST_3	0.25	0.125	-	-	-	-	-	-	-	T	D	A	G	A	M	I	G	M	H	L	N	5	S	S	S		R
1DCC005-01	1	5	1	Flemish Brabant	25	Female	No	Never or less than 6 months	No	No	PCV13	2016	Nasopharynx		23B	23B1	ST2372	0.25	0.06	-	-	-	-	-	-	-	T	D	A	G	S	M	I	G	M	H	L	N	5	S	S	S		R
1DCC005-13	1	5	13	Flemish Brabant	28	Female	No	Never or less than 6 months	No	No	PCV13	2016	Nasopharynx		23B	23B0	ST9579	0.03	0.03	-	-	-	-	-	-	-	S	N	T	E	T	M	I	R	M	N	L	N	7	S	S	S		S
1DCC010-05	1	10	5	Antwerp	17	Male	No	6 months or more, but not anymore at the moment of sampling	Yes	Yes	PCV13	2016	Nasopharynx		23B	23B1	ST2372	0.25	0.06	-	-	-	-	-	-	-	T	D	A	G	S	M	I	G	M	H	L	N	5	S	S	S		R
1DCC014-03	1	14	3	Antwerp	26	Male	Yes	Never or less than 6 months	No	Yes	PCV13	2016	Nasopharynx		23B	23B1	ST1349	0.25	0.125	-	-	-	-	-	-	-	T	D	A	G	A	M	I	R	M	H	L	N	5	S	S	S		R
1DCC014-04	1	14	4	Antwerp	23	Female	Unknown	Never or less than 6 months	No	No	PCV13	2016	Nasopharynx		23B	23B0	ST355	0.01	0.01	-	-	-	-	-	-	-	S	N	T	E	T	M	I	R	M	N	L	N	7	S	S	S		S
1DCC014-05	1	14	5	Antwerp	17	Female	No	6 months or more, but not anymore at the moment of sampling	Yes	No	PCV13	2016	Nasopharynx		23B	23B1	ST1349	0.25	0.125	-	-	-	-	-	-	-	T	D	A	G	A	M	I	R	M	H	L	N	5	S	S	S		R
1DCC017-13	1	17	13	Namur	25	Female	No	Never or less than 6 months	Unknown	No	PCV13	2016	Nasopharynx		23B	23B1	ST1349	0.25	0.125	-	-	-	-	-	-	-	T	D	A	G	A	M	I	R	M	H	L	N	5	S	S	S		R
1DCC018-04	1	18	4	Antwerp	16	Female	No	6 months or more, but not anymore at the moment of sampling	Yes	Yes	PCV13	2016	Nasopharynx		23B	23B1	ST2372	0.25	0.06	-	-	-	-	-	-	-	T	D	A	G	S	M	I	G	M	H	L	N	5	S	S	S		R
1DCC018-07	1	18	7	Antwerp	25	Female	No	6 months or more, but not anymore at the moment of sampling	Unknown	No	PCV13	2016	Nasopharynx		23B	23B1	ST2372	0.25	0.06	-	-	-	-	-	-	-	T	D	A	G	S	M	I	G	M	H	L	N	5	S	S	S		R
1DCC018-08	1	18	8	Antwerp	29	Male	No	Never or less than 6 months	Unknown	Yes	PCV13	2016	Nasopharynx		23B	23B1	ST2372	0.25	0.06	-	-	-	-	-	-	-	T	D	A	G	S	M	I	G	M	H	L	N	5	S	S	S		R
1DCC022-01	1	22	1	Hainaut	29	Male	Yes	Never or less than 6 months	Unknown	Yes	PCV13	2016	Nasopharynx		23B	23B1	ST2372	0.25	0.06	-	-	-	-	-	-	-	T	D	A	G	S	M	I	G	M	H	L	N	5	S	S	S		R
1DCC022-02	1	22	2	Hainaut	22	Female	No	Never or less than 6 months	No	Yes	PCV13	2016	Nasopharynx		23B	23B1	ST2372	0.125	0.06	-	-	-	-	-	-	-	T	D	A	G	S	M	I	G	M	H	L	N	5	S	S	S		R
1DCC022-11	1	22	11	Hainaut	25	Female	No	Never or less than 6 months	Yes	No	PCV13	2016	Nasopharynx		23B	23B1	ST2372	0.25	0.06	-	-	-	-	-	-	-	T	D	A	G	S	M	I	G	M	H	L	N	5	S	S	S		R
1DCC022-15	1	22	15	Hainaut	26	Male	No	Never or less than 6 months	Yes	Yes	PCV13	2016	Nasopharynx		23B	23B0	ST8959	0.125	0.125	-	-	-	-	-	-	-	S	N	A	G	S	M	I	G	M	N	L	N	7	S	S	S		S
1DCC023-01	1	23	1	Hainaut	12	Male	No	Never or less than 6 months	No	Yes	PCV13	2016	Nasopharynx		23B	23B1	Unknown ST_3	0.25	0.125	-	-	-	-	-	-	-	T	D	A	G	A	M	I	G	M	H	L	N	5	S	S	S		R
1DCC023-02	1	23	2	Hainaut	15	Female	No	6 months or more, but not anymore at the moment of sampling	Yes	No	PCV13	2016	Nasopharynx		23B	23B1	ST9380	0.125	0.06	-	-	-	-	-	-	-	S	N	A	G	A	M	I	G	M	H	L	N	5	S	S	S		S
1DCC023-03	1	23	3	Hainaut	13	Female	No	6 months or more, but not anymore at the moment of sampling	Yes	No	PCV13	2016	Nasopharynx		23B	23B1	ST9380	0.125	0.06	-	-	-	-	-	-	-	S	N	A	G	A	M	I	G	M	H	L	N	5	S	S	S		R
1DCC023-08	1	23	8	Hainaut	21	Female	No	Never or less than 6 months	Yes	No	PCV13	2016	Nasopharynx		23B	23B1	ST2372	0.25	0.06	-	-	-	-	-	-	-	T	D	A	G	S	M	I	G	M	H	L	N	5	S	S	S		R
1DCC023-09	1	23	9	Hainaut	7	Female	No	Never or less than 6 months	Unknown	No	PCV13	2016	Nasopharynx		23B	23B1	ST2372	0.25	0.06	-	-	-	-	-	-	-	T	D	A	G	S	M	I	G	M	H	L	N	5	S	S	S		R
1DCC023-10	1	23	10	Hainaut	20	Male	No	Never or less than 6 months	No	No	PCV13	2016	Nasopharynx		23B	23B1	ST2372	0.25	0.06	-	-	-	-	-	-	-	T	D	A	G	S	M	I	G	M	H	L	N	5	S	S	S		R
1DCC023-12	1	23	12	Hainaut	29	Male	No	Never or less than 6 months	Unknown	No	PCV13	2016	Nasopharynx		23B	23B1	Unknown ST_3	0.5	0.25	-	-	-	-	-	-	-	T	D	A	G	A	M	I	G	M	H	L	N	5	S	S	S		R
1DCC025-03	1	25	3	West Flanders	23	Female	No	Never or less than 6 months	No	No	PCV13	2016	Nasopharynx		23B	23B1	ST2372	0.25	0.06	-	-	-	-	-	-	-	T	D	A	G	S	M	I	G	M	H	L	N	5	S	S	S		R
1DCC026-01	1	26	1	Hainaut	12	Female	No	Never or less than 6 months	No	No	PCV13	2016	Nasopharynx		23B	23B0	ST8959	0.125	0.25	-	-	-	-	-	-	-	S	N	A	G	S	M	I	G	M	N	L	N	7	S	S	S		S
1DCC026-05	1	26	5	Hainaut	19	Female	No	Never or less than 6 months	No	No	PCV13	2016	Nasopharynx		23B	23B0	ST8959	0.125	0.25	-	-	-	-	-	-	-	S	N	A	G	S	M	I	G	M	N	L	N	7	S	S	S		S
1DCC029-07	1	29	7	Hainaut	23	Female	No	6 months or more, but not anymore at the moment of sampling	No	Yes	PCV13	2016	Nasopharynx		23B	23B0	ST11655	0.03	0.03	-	-	-	-	-	-	-	S	N	T	E	T	M	I	R	M	N	L	N	7	S	S	S		S
1DCC034-02	1	34	2	Liege	10	Male	No	Never or less than 6 months	Yes	No	PCV13	2016	Nasopharynx		23B	23B0	ST8959	0.125	0.125	-	-	-	-	-	-	-	S	N	A	G	S	M	I	G	M	N	L	N	7	S	S	S		S
1DCC034-19	1	34	19	Liege	26	Male	No	6 months or more, but not anymore at the moment of sampling	No	No	PCV13	2016	Nasopharynx		23B	23B1	ST2372	0.25	0.06	-	-	-	-	-	-	-	T	D	A	G	S	M	I	G	M	H	L	N	5	S	S	S		R
1DCC034-22	1	34	22	Liege	28	Male	No	6 months or more, but not anymore at the moment of sampling	Unknown	Yes	PCV13	2016	Nasopharynx		23B	23B1	ST2372	0.25	0.06	-	-	-	-	-	-	-	T	D	A	G	S	M	I	G	M	H	L	N	5	S	S	S		R
1DCC034-23	1	34	23	Liege	30	Male	No	Never or less than 6 months	No	No	PCV13	2016	Nasopharynx		23B	23B1	ST2372	0.25	0.06	-	-	-	-	-	-	-	T	D	A	G	S	M	I	G	M	H	L	N	5	S	S	S		R
1DCC034-26	1	34	26	Liege	25	Male	No	Never or less than 6 months	Yes	Yes	PCV13	2016	Nasopharynx		23B	23B1	ST2372	0.25	0.06	-	-	-	-	-	-	-	T	D	A	G	S	M	I	G	M	H	L	N	5	S	S	S		R
1DCC034-32	1	34	32	Liege	26	Male	No	Never or less than 6 months	Yes	Yes	PCV13	2016	Nasopharynx		23B	23B1	ST2372	0.25	0.06	-	-	-	-	-	-	-	T	D	A	G	S	M	I	G	M	H	L	N	5	S	S	S		S
1DCC038-01	1	38	1	Liege	28	Male	No	Never or less than 6 months	Yes	No	PCV13	2016	Nasopharynx		23B	23B1	ST2372	0.25	0.06	-	-	-	-	-	-	-	T	D	A	G	S	M	I	G	M	H	L	N	5	S	S	S		R
1DCC038-02	1	38	2	Liege	10	Female	No	Never or less than 6 months	No	No	PCV13	2016	Nasopharynx		23B	23B1	ST2372	0.25	0.06	-	-	-	-	-	-	-	T	D	A	G	S	M	I	G	M	H	L	N	5	S	S	S		R
1DCC038-04	1	38	4	Liege	11	Female	No	Never or less than 6 months	No	No	PCV13	2016	Nasopharynx		23B	23B1	ST2372	0.25	0.06	-	-	-	-	-	-	-	T	D	A	G	S	M	I	G	M	H	L	N	5	S	S	S		R
1DCC040-04	1	40	4	Antwerp	24	Female	No	Never or less than 6 months	Yes	Yes	PCV13	2016	Nasopharynx		23B	23B1	ST2372	0.25	0.06	-	-	-	-	-	-	-	T	D	A	G	S	M	I	G	M	H	L	N	5	S	S	S		R
1DCC041-01	1	41	1	Flemish Brabant	27	Male	No	Never or less than 6 months	Unknown	No	PCV13	2016	Nasopharynx		23B	23B0	ST439	0.03	0.06	-	-	-	-	-	-	-	S	N	T	E	T	M	I	R	M	N	L	N	7	S	S	S		S
1DCC043-02	1	43	2	Walloon Brabant	12	Male	No	Never or less than 6 months	No	No	PCV13	2016	Nasopharynx		23B	23B0	ST11655	0.03	0.03	-	-	-	-	-	-	-	S	N	T	E	T	M	I	R	M	N	L	N	7	S	S	S		S
1DCC043-07	1	43	7	Walloon Brabant	16	Female	Yes	Never or less than 6 months	No	No	PCV13	2016	Nasopharynx		23B	23B0	ST11655	0.03	0.03	-	-	-	-	-	-	-	S	N	T	E	T	M	I	R	M	N	L	N	7	S	S	S		S
1DCC043-10	1	43	10	Walloon Brabant	19	Male	No	Never or less than 6 months	Unknown	No	PCV13	2016	Nasopharynx		23B	23B0	ST11655	0.03	0.03	-	-	-	-	-	-	-	S	N	T	E	T	M	I	R	M	N	L	N	7	S	S	S		S
1DCC043-16	1	43	16	Walloon Brabant	12	Female	No	Never or less than 6 months	No	No	PCV13	2016	Nasopharynx		23B	23B0	ST11655	0.03	0.03	-	-	-	-	-	-	-	S	N	T	E	T	M	I	R	M	N	L	N	7	S	S	S		S
1DCC044-07	1	44	7	West Flanders	20	Male	No	6 months or more, but not anymore at the moment of sampling	No	No	PCV13	2016	Nasopharynx		23B	23B1	ST9380	0.125	0.06	-	-	-	-	-	-	-	S	N	A	G	A	M	I	G	M	H	L	N	5	S	S	S		R
1DCC050-02	1	50	2	West Flanders	30	Male	No	6 months or more, but not anymore at the moment of sampling	No	Yes	PCV13	2016	Nasopharynx		23B	23B0	ST11655	0.03	0.03	-	-	-	-	-	-	-	S	N	T	E	T	M	I	R	M	N	L	N	7	S	S	S		S
1DCC052-03	1	52	3	Hainaut	7	Male	No	Still breastfeeding at the moment of sampling	Yes	No	PCV13	2016	Nasopharynx		23B	23B1	ST1349	0.25	0.25	-	-	-	-	-	-	-	T	D	A	G	A	M	I	R	M	H	L	N	5	S	S	S		R
1DCC059-07	1	59	7	Liege	14	Female	No	Never or less than 6 months	No	No	PCV13	2016	Nasopharynx		23B	23B1	ST2372	0.25	0.06	-	-	-	-	-	-	-	T	D	A	G	S	M	I	G	M	H	L	N	5	S	S	S		R
1DCC059-08	1	59	8	Liege	18	Male	No	6 months or more, but not anymore at the moment of sampling	No	No	PCV13	2016	Nasopharynx		23B	23B1	ST2372	0.25	0.06	-	-	-	-	-	-	-	T	D	A	G	S	M	I	G	M	H	L	N	5	S	S	S		R
1DCC064-02	1	64	2	Liege	23	Female	No	Never or less than 6 months	No	No	PCV13	2016	Nasopharynx		23B	23B1	ST2372	0.25	0.06	-	-	-	-	-	-	-	T	D	A	G	S	M	I	G	M	H	L	N	5	S	S	S		R
1DCC064-03	1	64	3	Liege	24	Male	No	Never or less than 6 months	No	No	PCV13	2016	Nasopharynx		23B	23B1	ST2372	0.25	0.06	-	-	-	-	-	-	-	T	D	A	G	S	M	I	G	M	H	L	N	5	S	S	S		R
1DCC064-05	1	64	5	Liege	27	Male	No	Never or less than 6 months	No	Yes	PCV13	2016	Nasopharynx		23B	23B1	ST2372	0.25	0.06	-	-	-	-	-	-	-	T	D	A	G	S	M	I	G	M	H	L	N	5	S	S	S		R
1DCC064-07	1	64	7	Liege	21	Male	No	Never or less than 6 months	Yes	No	PCV13	2016	Nasopharynx		23B	23B1	ST2372	0.25	0.06	-	-	-	-	-	-	-	T	D	A	G	S	M	I	G	M	H	L	N	5	S	S	S		S
1DCC064-08	1	64	8	Liege	24	Male	No	Never or less than 6 months	No	No	PCV13	2016	Nasopharynx		23B	23B1	ST2372	0.25	0.06	-	-	-	-	-	-	-	T	D	A	G	S	M	I	G	M	H	L	N	5	S	S	S		R
1DCC066-03	1	66	3	Antwerp	29	Male	Yes	Never or less than 6 months	No	Yes	PCV13	2016	Nasopharynx		23B	23B1	ST2372	0.25	0.06	-	-	-	-	-	-	-	T	D	A	G	S	M	I	G	M	H	L	N	5	S	S	S		R
1DCC071-09	1	71	9	Flemish Brabant	25	Male	No	Never or less than 6 months	Yes	No	PCV13	2016	Nasopharynx		23B	23B1	ST2372	0.25	0.06	-	-	-	-	-	-	-	T	D	A	G	S	M	I	G	M	H	L	N	5	S	S	S		R
1DCC075-05	1	75	5	West Flanders	29	Female	No	Never or less than 6 months	No	No	PCV13	2016	Nasopharynx		23B	23B0	ST439	0.03	0.03	-	-	-	-	-	-	-	S	N	T	E	T	M	I	R	M	N	L	N	7	S	S	S		S
1DCC076-10	1	76	10	West Flanders	22	Female	No	6 months or more, but not anymore at the moment of sampling	No	No	PCV13	2016	Nasopharynx		23B	23B1	ST2372	0.25	0.06	-	-	-	-	-	-	-	T	D	A	G	S	M	I	G	M	H	L	N	5	S	S	S		R
1DCC076-17	1	76	17	West Flanders	22	Female	No	Never or less than 6 months	No	No	PCV13	2016	Nasopharynx		23B	23B1	ST2372	0.25	0.06	-	-	-	-	-	-	-	T	D	A	G	S	M	I	G	M	H	L	N	5	S	S	S		R
1DCC080-02	1	80	2	Brussels Capital Region	19	Male	No	6 months or more, but not anymore at the moment of sampling	No	Yes	PCV13	2016	Nasopharynx		23B	23B1	ST2372	0.25	0.06	-	-	-	-	-	-	-	T	D	A	G	S	M	I	G	M	H	L	N	5	S	S	S		R
1DCC080-15	1	80	15	Brussels Capital Region	30	Female	Yes	Never or less than 6 months	No	Yes	PCV13	2016	Nasopharynx		23B	23B1	ST2372	0.25	0.06	-	-	-	-	-	-	-	T	D	A	G	S	M	I	G	M	H	L	N	5	S	S	S		R
1DCC082-01	1	82	1	Flemish Brabant	24	Male	No	Never or less than 6 months	No	Yes	PCV13	2016	Nasopharynx		23B	23B1	ST2372	0.25	0.06	-	-	-	-	-	-	-	T	D	A	G	S	M	I	G	M	H	L	N	5	S	S	S		R
1DCC084-05	1	84	5	Antwerp	24	Female	No	Never or less than 6 months	No	No	PCV13	2016	Nasopharynx		23B	23B1	ST2372	0.25	0.06	-	-	-	-	-	-	-	T	D	A	G	S	M	I	G	M	H	L	N	5	S	S	S		R
1DCC085-05	1	85	5	Brussels Capital Region	18	Male	No	Never or less than 6 months	No	Yes	PCV13	2016	Nasopharynx		23B	23B0	ST8959	0.125	0.125	-	-	-	-	-	-	-	S	N	A	G	S	M	I	G	M	N	L	N	7	S	S	S		S
2DCC001-02	2	1	2	East Flanders	28	Female	No	Never or less than 6 months	No	No	PCV13	2017	Nasopharynx		23B	23B1	ST2372	0.25	0.06	-	-	-	-	-	-	-	T	D	A	G	S	M	I	G	M	H	L	N	5	S	S	S		R
2DCC001-06	2	1	6	East Flanders	18	Male	No	Never or less than 6 months	No	No	Unknown	2017	Nasopharynx		23B	23B1	ST2372	0.25	0.25	-	-	-	-	-	-	-	T	D	A	G	S	M	I	G	M	H	L	N	5	S	S	S		R
2DCC001-07	2	1	7	East Flanders	27	Male	No	Never or less than 6 months	No	Yes	PCV13	2017	Nasopharynx		23B	23B1	ST2372	0.25	0.06	-	-	-	-	-	-	-	T	D	A	G	S	M	I	G	M	H	L	N	5	S	S	S		R
2DCC001-11	2	1	11	East Flanders	27	Female	No	Never or less than 6 months	Yes	No	Unknown	2017	Nasopharynx		23B	23B1	ST2372	0.25	0.06	-	-	-	-	-	-	-	T	D	A	G	S	M	I	G	M	H	L	N	5	S	S	S		R
2DCC004-01	2	4	1	Luxembourg	25	Female	No	6 months or more, but not anymore at the moment of sampling	Yes	No	PCV13	2017	Nasopharynx		23B	23B1	ST2372	0.25	0.03	-	-	-	-	-	-	-	T	D	A	G	S	M	I	G	M	H	L	N	5	S	S	S		R
2DCC004-04	2	4	4	Luxembourg	12	Female	No	Never or less than 6 months	Yes	No	Mixed status	2017	Nasopharynx		23B	23B1	ST2372	0.125	0.03	-	-	-	-	-	-	-	T	D	A	G	S	M	I	G	M	H	L	N	5	S	S	S		R
2DCC008-02	2	8	2	Brussels Capital Region	14	Female	No	Never or less than 6 months	No	No	PCV13	2017	Nasopharynx		23B	23B1	ST2372	0.25	0.06	-	-	-	-	-	-	-	T	D	A	G	S	M	I	G	M	H	L	N	5	S	S	S		R
2DCC010-02	2	10	2	Antwerp	28	Male	No	Never or less than 6 months	No	No	Mixed status	2016	Nasopharynx		23B	23B1	ST2372	0.25	0.06	-	-	-	-	-	-	-	T	D	A	G	S	M	I	G	M	H	L	N	5	S	S	S		R
2DCC010-04	2	10	4	Antwerp	8	Male	No	Never or less than 6 months	No	No	Unknown	2016	Nasopharynx		23B	23B1	ST2372	0.25	0.06	-	-	-	-	-	-	-	T	D	A	G	S	M	I	G	M	H	L	N	5	S	S	S		R
2DCC010-05	2	10	5	Antwerp	7	Female	No	Never or less than 6 months	No	No	PCV10	2016	Nasopharynx		23B	23B1	ST2372	0.25	0.06	-	-	-	-	-	-	-	T	D	A	G	S	M	I	G	M	H	L	N	5	S	S	S		R
2DCC010-06	2	10	6	Antwerp	24	Female	No	Never or less than 6 months	No	Yes	Mixed status	2016	Nasopharynx		23B	23B1	ST2372	0.25	0.06	-	-	-	-	-	-	-	T	D	A	G	S	M	I	G	M	H	L	N	5	S	S	S		R
2DCC010-08	2	10	8	Antwerp	25	Male	Yes	Still breastfeeding at the moment of sampling	No	No	PCV13	2016	Nasopharynx		23B	23B1	ST2372	0.5	0.125	-	-	-	-	-	-	-	T	D	A	G	S	M	I	G	M	H	L	N	5	S	S	S		R
2DCC013-01	2	13	1	Antwerp	8	Female	No	Never or less than 6 months	No	No	PCV10	2016	Nasopharynx		23B	23B1	ST2372	0.125	0.03	-	-	-	-	-	-	-	T	D	A	G	S	M	I	G	M	H	L	N	5	S	S	S		R
2DCC014-03	2	14	3	Antwerp	19	Female	No	Never or less than 6 months	No	Yes	Mixed status	2016	Nasopharynx		23B	23B1	ST2372	0.125	0.06	-	-	-	-	-	-	-	T	D	A	G	S	M	I	G	M	H	L	N	5	S	S	S		R
2DCC015-07	2	15	7	Antwerp	12	Male	No	Never or less than 6 months	Yes	Yes	Unknown	2016	Nasopharynx		23B	23B1	ST1349	0.25	0.06	-	-	-	-	-	-	-	T	D	A	G	A	M	I	G	M	H	L	N	5	S	S	S		R
2DCC016-02	2	16	2	Hainaut	15	Male	No	6 months or more, but not anymore at the moment of sampling	Yes	No	PCV13	2017	Nasopharynx		23B	23B1	ST1349	0.25	0.25	-	-	-	-	-	-	-	T	D	A	G	A	M	I	R	M	H	L	N	5	S	S	S		R
2DCC017-08	2	17	8	Namur	27	Female	No	Never or less than 6 months	No	No	Unknown	2017	Nasopharynx		23B	23B0	ST8959	0.125	0.25	-	-	-	-	-	-	-	S	N	A	G	S	M	I	G	M	N	L	N	7	S	S	S		S
2DCC018-05	2	18	5	Antwerp	25	Male	No	Never or less than 6 months	No	No	Not vaccinated	2017	Nasopharynx		23B	23B1	ST2372	0.25	0.06	-	-	-	-	-	-	-	T	D	A	G	S	M	I	G	M	H	L	N	5	S	S	S		R
2DCC019-01	2	19	1	West Flanders	22	Male	No	Never or less than 6 months	No	Yes	PCV13	2017	Nasopharynx		23B	23B1	ST2372	0.25	0.06	-	-	-	-	-	-	-	T	D	A	G	S	M	I	G	M	H	L	N	5	S	S	S		S
2DCC019-05	2	19	5	West Flanders	18	Female	No	6 months or more, but not anymore at the moment of sampling	No	Yes	Unknown	2017	Nasopharynx		23B	23B1	ST2372	0.25	0.06	-	-	-	-	-	-	-	T	D	A	G	S	M	I	G	M	H	L	N	5	S	S	S		R
2DCC020-06	2	20	6	East Flanders	24	Male	No	Never or less than 6 months	Yes	No	PCV13	2017	Nasopharynx		23B	23B0	ST11655	0.03	0.03	-	-	-	-	-	-	-	S	N	T	E	T	M	I	R	M	N	L	N	7	S	S	S		S
2DCC020-09	2	20	9	East Flanders	16	Female	No	Never or less than 6 months	No	No	Unknown	2017	Nasopharynx		23B	23B1	ST2372	0.125	0.06	-	-	-	-	-	-	-	T	D	A	G	S	M	I	G	M	H	L	N	5	S	S	S		R
2DCC020-11	2	20	11	East Flanders	25	Female	No	6 months or more, but not anymore at the moment of sampling	No	No	Mixed status	2017	Nasopharynx		23B	23B1	ST2372	0.25	0.125	-	-	-	-	-	-	-	T	D	A	G	S	M	I	G	M	H	L	N	5	S	S	S		R
2DCC025-01	2	25	1	West Flanders	21	Female	Yes	Never or less than 6 months	No	Yes	PCV13	2017	Nasopharynx		23B	23B0	ST439	0.03	0.03	-	-	-	-	-	-	-	S	N	T	E	T	M	I	R	M	N	L	N	7	S	S	S		S
2DCC025-08	2	25	8	West Flanders	21	Male	No	6 months or more, but not anymore at the moment of sampling	Yes	No	PCV13	2017	Nasopharynx		23B	23B0	ST439	0.03	0.03	-	-	-	-	-	-	-	S	N	T	E	T	M	I	R	M	N	L	N	7	S	S	S		S
2DCC025-24	2	25	24	West Flanders	13	Female	No	Never or less than 6 months	No	Yes	Unknown	2017	Nasopharynx		23B	23B1	ST2372	0.25	0.06	-	-	-	-	-	-	-	T	D	A	G	S	M	I	G	M	H	L	N	5	S	S	S		R
2DCC025-26	2	25	26	West Flanders	18	Male	No	Never or less than 6 months	No	No	Not vaccinated	2017	Nasopharynx		23B	23B1	ST13713	0.25	0.25	-	-	-	-	-	-	-	T	D	A	G	A	M	I	R	M	H	L	N	5	S	S	S		R
2DCC026-03	2	26	3	Hainaut	6	Male	No	Never or less than 6 months	No	No	Mixed status	2017	Nasopharynx		23B	23B0	ST8959	0.125	0.25	-	-	-	-	-	-	-	S	N	A	G	S	M	I	G	M	N	L	N	7	S	S	S		S
2DCC026-09	2	26	9	Hainaut	9	Female	No	Never or less than 6 months	Yes	Yes	PCV13	2017	Nasopharynx		23B	23B0	ST8959	0.125	0.25	-	-	-	-	-	-	-	S	N	A	G	S	M	I	G	M	N	L	N	7	S	S	S		S
2DCC028-11	2	28	11	Brussels Capital Region	21	Male	No	6 months or more, but not anymore at the moment of sampling	No	No	PCV13	2017	Nasopharynx		23B	23B1	ST13713	0.25	0.25	-	-	-	-	-	-	-	T	D	A	G	A	M	I	R	M	H	L	N	5	S	S	S		R
2DCC029-01	2	29	1	Hainaut	26	Male	No	Never or less than 6 months	No	No	PCV13	2017	Nasopharynx		23B	23B0	ST11655	0.01	0.01	-	-	-	-	-	-	-	S	N	T	E	T	M	I	R	M	N	L	N	7	S	S	S		S
2DCC031-02	2	31	2	East Flanders	24	Male	No	6 months or more, but not anymore at the moment of sampling	Unknown	No	Mixed status	2017	Nasopharynx		23B	23B1	ST2372	0.25	0.06	-	-	-	-	-	-	-	T	D	A	G	S	M	I	G	M	H	L	N	5	S	S	S		R
2DCC031-06	2	31	6	East Flanders	12	Female	No	Never or less than 6 months	No	No	Unknown	2017	Nasopharynx		23B	23B1	ST1349	0.25	0.125	-	-	-	-	-	-	-	T	D	A	G	A	M	I	R	M	H	L	N	5	S	S	S		R
2DCC031-09	2	31	9	East Flanders	30	Female	No	6 months or more, but not anymore at the moment of sampling	No	No	Unknown	2017	Nasopharynx		23B	23B1	ST1349	0.25	0.125	-	-	-	-	-	-	-	T	D	A	G	A	M	I	R	M	H	L	N	5	S	S	S		R
2DCC031-11	2	31	11	East Flanders	26	Male	No	Never or less than 6 months	Yes	No	Mixed status	2017	Nasopharynx		23B	23B1	ST1349	0.25	0.25	-	-	-	-	-	-	-	T	D	A	G	A	M	I	R	M	H	L	N	5	S	S	S		R
2DCC032-03	2	32	3	West Flanders	18	Female	Yes	Never or less than 6 months	No	No	Unknown	2017	Nasopharynx		23B	23B0	ST11655	0.03	0.03	-	-	-	-	-	-	-	S	N	T	E	T	M	I	R	M	N	L	N	7	S	S	S		S
2DCC034-13	2	34	13	Liege	12	Female	No	Never or less than 6 months	No	No	PCV13	2017	Nasopharynx		23B	23B1	ST2372	0.25	0.06	-	-	-	-	-	-	-	T	D	A	G	S	M	I	G	M	H	L	N	5	S	S	S		R
2DCC035-03	2	35	3	Limburg	21	Male	No	Never or less than 6 months	Yes	No	Mixed status	2017	Nasopharynx		23B	23B1	ST7121	0.25	0.25	-	-	-	-	-	-	-	T	D	A	G	A	M	I	R	M	H	L	N	5	S	S	S		R
2DCC035-04	2	35	4	Limburg	9	Female	No	Never or less than 6 months	No	No	Unknown	2017	Nasopharynx		23B	23B1	ST7121	0.25	0.25	-	-	-	-	-	-	-	T	D	A	G	A	M	I	R	M	H	L	N	5	S	S	S		R
2DCC037-01	2	37	1	Brussels Capital Region	18	Male	No	6 months or more, but not anymore at the moment of sampling	No	Yes	Unknown	2017	Nasopharynx		23B	23B0	ST11655	0.01	0.01	-	-	-	-	-	-	-	S	N	T	E	T	M	I	R	M	N	L	N	7	S	S	S		S
2DCC037-04	2	37	4	Brussels Capital Region	24	Female	No	Never or less than 6 months	Yes	Yes	PCV13	2017	Nasopharynx		23B	23B0	ST11655	0.01	0.01	-	-	-	-	-	-	-	S	N	T	E	T	M	I	R	M	N	L	N	7	S	S	S		S
2DCC042-01	2	42	1	Liege	21	Male	No	Never or less than 6 months	No	No	PCV13	2017	Nasopharynx		23B	23B1	ST2372	0.25	0.125	-	-	-	-	-	-	-	T	D	A	G	S	M	I	G	M	H	L	N	5	S	S	S		R
2DCC043-20	2	43	20	Walloon Brabant	21	Female	No	6 months or more, but not anymore at the moment of sampling	No	No	PCV13	2017	Nasopharynx		23B	23B1	ST2372	0.25	0.125	-	-	-	-	-	-	-	T	D	A	G	S	M	I	G	M	H	L	N	5	S	S	S		R
2DCC044-04	2	44	4	West Flanders	13	Male	No	Never or less than 6 months	No	Yes	Unknown	2016	Nasopharynx		23B	23B1	ST2372	0.125	0.06	-	-	-	-	-	-	-	T	D	A	G	S	M	I	G	M	H	L	N	5	S	S	S		R
2DCC044-08	2	44	8	West Flanders	28	Male	No	Never or less than 6 months	Yes	No	Mixed status	2016	Nasopharynx		23B	23B1	ST2372	0.125	0.06	-	-	-	-	-	-	-	T	D	A	G	S	M	I	G	M	H	L	N	5	S	S	S		R
2DCC044-14	2	44	14	West Flanders	26	Female	No	6 months or more, but not anymore at the moment of sampling	No	No	PCV13	2016	Nasopharynx		23B	23B1	ST2372	0.25	0.06	-	-	-	-	-	-	-	T	D	A	G	S	M	I	G	M	H	L	N	5	S	S	S		R
2DCC045-01	2	45	1	Luxembourg	23	Female	No	6 months or more, but not anymore at the moment of sampling	Unknown	Yes	PCV13	2017	Nasopharynx		23B	23B1	ST1349	0.25	0.25	-	-	-	-	-	-	-	T	D	A	G	A	M	I	R	M	H	L	N	5	S	S	S		R
2DCC045-02	2	45	2	Luxembourg	25	Male	No	Never or less than 6 months	Yes	No	PCV13	2017	Nasopharynx		23B	23B1	ST1349	0.25	0.25	-	-	-	-	-	-	-	T	D	A	G	A	M	I	R	M	H	L	N	5	S	S	S		R
2DCC045-09	2	45	9	Luxembourg	18	Female	No	Never or less than 6 months	No	Yes	PCV13	2017	Nasopharynx		23B	23B1	ST2372	0.25	0.06	-	-	-	-	-	-	-	T	D	A	G	S	M	I	G	M	H	L	N	5	S	S	S		R
2DCC045-11	2	45	11	Luxembourg	20	Male	Yes	6 months or more, but not anymore at the moment of sampling	Unknown	No	PCV13	2017	Nasopharynx		23B	23B1	ST2372	0.25	0.06	-	-	-	-	-	-	-	T	D	A	G	S	M	I	G	M	H	L	N	5	S	S	S		R
2DCC045-12	2	45	12	Luxembourg	19	Male	Yes	Never or less than 6 months	Yes	No	PCV13	2017	Nasopharynx		23B	23B1	ST2372	0.25	0.06	-	-	-	-	-	-	-	T	D	A	G	S	M	I	G	M	H	L	N	5	S	S	S		R
2DCC048-13	2	48	13	Brussels Capital Region	26	Female	No	Still breastfeeding at the moment of sampling	No	No	PCV13	2016	Nasopharynx		23B	23B1	ST1349	0.125	0.125	-	-	-	-	-	-	-	T	D	A	G	A	M	I	R	M	H	L	N	5	S	S	S		R
2DCC051-09	2	51	9	Antwerp	18	Female	No	Never or less than 6 months	No	No	PCV10	2017	Nasopharynx		23B	23B0	ST355	0.03	0.03	-	-	-	-	-	-	-	S	N	T	E	T	M	I	R	M	N	L	N	7	S	S	S		S
2DCC052-08	2	52	8	Hainaut	16	Male	No	6 months or more, but not anymore at the moment of sampling	Yes	No	PCV13	2017	Nasopharynx		23B	23B1	ST7121	0.25	0.25	-	-	-	-	-	-	-	T	D	A	G	A	M	I	R	M	H	L	N	5	S	S	S		R
2DCC053-08	2	53	8	East Flanders	19	Female	No	Never or less than 6 months	No	No	Unknown	2017	Nasopharynx		23B	23B1	ST2372	0.25	0.06	-	-	-	-	-	-	-	T	D	A	G	S	M	I	G	M	H	L	N	5	S	S	S		R
2DCC053-18	2	53	18	East Flanders	22	Female	No	Never or less than 6 months	Yes	Yes	PCV10	2017	Nasopharynx		23B	23B1	ST2372	0.25	0.06	-	-	-	-	-	-	-	T	D	A	G	S	M	I	G	M	H	L	N	5	S	S	S		R
2DCC055-07	2	55	7	East Flanders	22	Female	No	Never or less than 6 months	Yes	No	PCV13	2016	Nasopharynx		23B	23B1	ST2372	0.25	0.125	-	-	-	-	-	-	-	T	D	A	G	S	M	I	G	M	H	L	N	5	S	S	S		R
2DCC057-05	2	57	5	East Flanders	19	Female	No	Never or less than 6 months	No	Yes	Unknown	2017	Nasopharynx		23B	23B0	ST355	0.01	0.03	-	-	-	-	-	-	-	S	N	T	E	T	M	I	R	M	N	L	N	7	S	S	S		S
2DCC059-01	2	59	1	Liege	12	Male	Yes	6 months or more, but not anymore at the moment of sampling	No	No	PCV13	2017	Nasopharynx		23B	23B1	ST2372	0.5	0.125	-	-	-	-	-	-	-	T	D	A	G	S	M	I	G	M	H	L	N	5	S	S	S		R
2DCC059-03	2	59	3	Liege	19	Male	Yes	Never or less than 6 months	No	No	Mixed status	2017	Nasopharynx		23B	23B1	ST2372	0.25	0.125	-	-	-	-	-	-	-	T	D	A	G	S	M	I	G	M	H	L	N	5	S	S	S		R
2DCC059-06	2	59	6	Liege	11	Male	No	Still breastfeeding at the moment of sampling	No	No	PCV13	2017	Nasopharynx		23B	23B1	ST2372	0.25	0.125	-	-	-	-	-	-	-	T	D	A	G	S	M	I	G	M	H	L	N	5	S	S	S		R
2DCC059-07	2	59	7	Liege	23	Female	No	Never or less than 6 months	No	No	PCV13	2017	Nasopharynx		23B	23B1	ST2372	0.25	0.125	-	-	-	-	-	-	-	T	D	A	G	S	M	I	G	M	H	L	N	5	S	S	S		R
2DCC059-08	2	59	8	Liege	29	Male	No	6 months or more, but not anymore at the moment of sampling	Yes	No	Mixed status	2017	Nasopharynx		23B	23B1	ST2372	0.25	0.06	-	-	-	-	-	-	-	T	D	A	G	S	M	I	G	M	H	L	N	5	S	S	S		R
2DCC060-10	2	60	10	Brussels Capital Region	21	Female	No	6 months or more, but not anymore at the moment of sampling	No	No	PCV13	2017	Nasopharynx		23B	23B1	ST1800	0.01	0.01	-	-	-	-	-	-	-	S	N	T	E	T	M	I	R	M	N	L	N	437	S	S	S		S
2DCC061-02	2	61	2	Limburg	25	Male	999	Never or less than 6 months	No	No	Unknown	2017	Nasopharynx		23B	23B1	ST7121	0.25	0.25	-	-	-	-	-	-	-	T	D	A	G	A	M	I	R	M	H	L	N	5	S	S	S		R
2DCC061-19	2	61	19	Limburg	11	Female	No	Never or less than 6 months	Yes	No	Unknown	2017	Nasopharynx		23B	23B0	ST11655	0.01	0.01	-	-	-	-	-	-	-	S	N	T	E	T	M	I	R	M	N	L	N	7	S	S	S		S
2DCC061-24	2	61	24	Limburg	22	Male	Yes	6 months or more, but not anymore at the moment of sampling	Unknown	No	Unknown	2017	Nasopharynx		23B	23B0	ST9579	0.01	0.01	-	-	-	-	-	-	-	S	N	T	E	T	M	I	R	M	N	L	N	7	S	S	S		S
2DCC064-01	2	64	1	Liege	23	Male	No	Never or less than 6 months	Unknown	No	PCV13	2017	Nasopharynx		23B	23B1	ST2372	0.25	0.125	-	-	-	-	-	-	-	T	D	A	G	S	M	I	G	M	H	L	N	5	S	S	S		R
2DCC064-04	2	64	4	Liege	26	Female	No	Never or less than 6 months	Unknown	No	PCV13	2017	Nasopharynx		23B	23B1	ST2372	0.25	0.06	-	-	-	-	-	-	-	T	D	A	G	S	M	I	G	M	H	L	N	5	S	S	S		R
2DCC065-05	2	65	5	Liege	8	Male	No	6 months or more, but not anymore at the moment of sampling	No	No	PCV10	2017	Nasopharynx		23B	23B1	ST2372	0.25	0.06	-	-	-	-	-	-	-	T	D	A	G	S	M	I	G	M	H	L	N	5	S	S	S		R
2DCC065-19	2	65	19	Brussels Capital Region	30	Male	No	Never or less than 6 months	No	No	PCV13	2017	Nasopharynx		23B	23B1	ST2372	0.125	0.06	-	-	-	-	-	-	-	T	D	A	G	S	M	I	G	M	H	L	N	5	S	S	S		R
2DCC065-30	2	65	30	Brussels Capital Region	23	Female	No	Never or less than 6 months	No	No	Not vaccinated	2017	Nasopharynx		23B	23B0	ST8959	0.125	0.25	-	-	-	-	-	-	-	S	N	A	G	S	M	I	G	M	N	L	N	7	S	S	S		S
2DCC067-06	2	67	6	Limburg	29	Male	No	Never or less than 6 months	No	No	PCV13	2017	Nasopharynx		23B	23B1	ST2372	0.25	0.06	-	-	-	-	-	-	-	T	D	A	G	S	M	I	G	M	H	L	N	5	S	S	S		R
2DCC067-07	2	67	7	Limburg	18	Male	No	6 months or more, but not anymore at the moment of sampling	No	Yes	Unknown	2017	Nasopharynx		23B	23B1	ST2372	0.25	0.125	-	-	-	-	-	-	-	T	D	A	G	S	M	I	G	M	H	L	N	5	S	S	S		R
2DCC071-02	2	71	2	Flemish Brabant	27	Male	No	Never or less than 6 months	Yes	Yes	PCV13	2016	Nasopharynx		23B	23B0	ST8959	0.25	0.25	-	-	-	-	-	-	-	S	N	A	G	S	M	I	G	M	N	L	N	7	S	S	S		I
2DCC071-13	2	71	13	Flemish Brabant	24	Female	No	Never or less than 6 months	No	Yes	PCV13	2016	Nasopharynx		23B	23B0	ST8959	0.25	0.5	-	-	-	-	-	-	-	S	N	A	G	S	M	I	G	M	N	L	N	7	S	S	S		I
2DCC071-14	2	71	14	Flemish Brabant	20	Female	No	Never or less than 6 months	No	No	Unknown	2016	Nasopharynx		23B	23B0	ST11655	0.03	0.06	-	-	-	-	-	-	-	S	N	T	E	T	M	I	R	M	N	L	N	7	S	S	S		S
2DCC071-18	2	71	18	Flemish Brabant	19	Female	No	Never or less than 6 months	No	No	Unknown	2017	Nasopharynx		23B	23B0	ST8959	0.125	0.25	-	-	-	-	-	-	-	S	N	A	G	S	M	I	G	M	N	L	N	7	S	S	S		S
2DCC072-01	2	72	1	East Flanders	20	Male	No	Never or less than 6 months	No	Yes	Mixed status	2017	Nasopharynx		23B	23B1	ST2372	0.25	0.06	-	-	-	-	-	-	-	T	D	A	G	S	M	I	G	M	H	L	N	5	S	S	S		R
2DCC072-03	2	72	3	East Flanders	16	Male	No	Never or less than 6 months	No	Yes	Unknown	2017	Nasopharynx		23B	23B1	ST2372	0.25	0.06	-	-	-	-	-	-	-	T	D	A	G	S	M	I	G	M	H	L	N	5	S	S	S		R
2DCC073-02	2	73	2	Namur	6	Female	No	Never or less than 6 months	No	No	PCV10	2017	Nasopharynx		23B	23B1	ST2372	0.25	0.125	-	-	-	-	-	-	-	T	D	A	G	S	M	I	G	M	H	L	N	5	S	S	S		S
2DCC073-03	2	73	3	Namur	25	Female	No	6 months or more, but not anymore at the moment of sampling	No	No	PCV13	2017	Nasopharynx		23B	23B1	ST2372	0.25	0.125	-	-	-	-	-	-	-	T	D	A	G	S	M	I	G	M	H	L	N	5	S	S	S		R
2DCC074-01	2	74	1	East Flanders	6	Female	No	Never or less than 6 months	No	No	Unknown	2016	Nasopharynx		23B	23B1	ST2372	0.25	0.06	-	-	-	-	-	-	-	T	D	A	G	S	M	I	G	M	H	L	N	5	S	S	S		R
2DCC074-04	2	74	4	East Flanders	30	Male	No	Never or less than 6 months	No	No	PCV13	2016	Nasopharynx		23B	23B1	ST2372	0.25	0.06	-	-	-	-	-	-	-	T	D	A	G	S	M	I	G	M	H	L	N	5	S	S	S		R
2DCC076-03	2	76	3	West Flanders	17	Female	No	Never or less than 6 months	No	Yes	Unknown	2017	Nasopharynx		23B	23B1	ST2372	0.25	0.125	-	-	-	-	-	-	-	T	D	A	G	S	M	I	G	M	H	L	N	5	S	S	S		R
2DCC076-11	2	76	11	West Flanders	23	Female	No	Never or less than 6 months	Yes	No	PCV13	2017	Nasopharynx		23B	23B0	ST439	0.03	0.06	-	-	-	-	-	-	-	S	N	T	E	T	M	I	R	M	N	L	N	7	S	S	S		S
2DCC076-16	2	76	16	West Flanders	7	Male	No	Never or less than 6 months	Yes	Yes	Unknown	2017	Nasopharynx		23B	23B1	ST2372	0.25	0.06	-	-	-	-	-	-	-	T	D	A	G	S	M	I	G	M	H	L	N	5	S	S	S		R
2DCC078-01	2	78	1	Brussels Capital Region	17	Female	No	Never or less than 6 months	No	No	Unknown	2017	Nasopharynx		23B	23B0	ST11655	0.03	0.03	-	-	-	-	-	-	-	S	N	T	E	T	M	I	R	M	N	L	N	7	S	S	S		S
2DCC080-08	2	80	8	Brussels Capital Region	29	Female	Yes	6 months or more, but not anymore at the moment of sampling	No	No	PCV13	2017	Nasopharynx		23B	23B1	ST2372	0.25	0.06	-	-	-	-	-	-	-	T	D	A	G	S	M	I	G	M	H	L	N	5	S	S	S		R
2DCC080-09	2	80	9	Brussels Capital Region	12	Female	No	Never or less than 6 months	Yes	No	PCV10	2017	Nasopharynx		23B	23B1	ST2372	0.25	0.06	-	-	-	-	-	-	-	T	D	A	G	S	M	I	G	M	H	L	N	5	S	S	S		R
2DCC080-13	2	80	13	Brussels Capital Region	24	Male	No	6 months or more, but not anymore at the moment of sampling	No	No	Mixed status	2017	Nasopharynx		23B	23B1	ST2372	0.25	0.06	-	-	-	-	-	-	-	T	D	A	G	S	M	I	G	M	H	L	N	5	S	S	S		R
2DCC082-02	2	82	2	Flemish Brabant	8	Female	No	Never or less than 6 months	No	No	Unknown	2017	Nasopharynx		23B	23B1	ST2372	0.25	0.06	-	-	-	-	-	-	-	T	D	A	G	S	M	I	G	M	H	L	N	5	S	S	S		R
2DCC082-03	2	82	3	Flemish Brabant	18	Male	No	Never or less than 6 months	No	Yes	Unknown	2017	Nasopharynx		23B	23B1	ST2372	0.25	0.125	-	-	-	-	-	-	-	T	D	A	G	S	M	I	G	M	H	L	N	5	S	S	S		R
2DCC085-09	2	85	9	Brussels Capital Region	12	Female	No	Never or less than 6 months	No	No	PCV10	2017	Nasopharynx		23B	23B1	ST2372	0.25	0.125	-	-	-	-	-	-	-	T	D	A	G	S	M	I	G	M	H	L	N	5	S	S	S		R
2DCC086-03	2	86	3	Flemish Brabant	28	Female	No	Never or less than 6 months	No	Yes	PCV13	2017	Nasopharynx		23B	23B1	ST2372	0.25	0.06	-	-	-	-	-	-	-	T	D	A	G	S	M	I	G	M	H	L	N	5	S	S	S		R
2DCC087-03	2	87	3	Antwerp	14	Male	No	Never or less than 6 months	No	Yes	Unknown	2017	Nasopharynx		23B	23B0	ST355	0.03	0.03	-	-	-	-	-	-	-	S	N	T	E	T	M	I	R	M	N	L	N	7	S	S	S		S
2DCC091-07	2	91	7	Flemish Brabant	11	Male	No	Never or less than 6 months	Yes	Yes	Unknown	2017	Nasopharynx		23B	23B1	ST4534	0.25	0.5	-	-	-	-	-	-	-	T	D	A	G	A	M	I	R	M	H	L	N	5	S	S	S		R
2DCC091-09	2	91	9	Flemish Brabant	12	Female	No	Never or less than 6 months	No	No	Unknown	2017	Nasopharynx		23B	23B1	ST1349	0.25	0.25	-	-	-	-	-	-	-	T	D	A	G	A	M	I	R	M	H	L	N	5	S	S	S		R
2DCC091-15	2	91	15	Flemish Brabant	13	Male	No	Never or less than 6 months	No	Yes	PCV10	2017	Nasopharynx		23B	23B1	ST1349	0.25	0.25	-	-	-	-	-	-	-	T	D	A	G	A	M	I	R	M	H	L	N	5	S	S	S		R
2DCC092-01	2	92	1	Namur	25	Male	No	Never or less than 6 months	No	Yes	PCV13	2017	Nasopharynx		23B	23B1	ST1349	0.25	0.25	-	-	-	-	-	-	-	T	D	A	G	A	M	I	R	M	H	L	N	5	S	S	S		R
2DCC094-06	2	94	6	Antwerp	20	Male	No	Never or less than 6 months	Yes	Yes	PCV13	2017	Nasopharynx		23B	23B0	ST9867	0.01	0.01	-	-	-	-	-	-	-	S	N	T	E	T	M	I	R	M	N	L	N	7	S	S	S		S
2DCC095-01	2	95	1	Antwerp	29	Female	No	Never or less than 6 months	No	No	Unknown	2017	Nasopharynx		23B	23B1	ST13713	0.25	0.125	-	-	-	-	-	-	-	T	D	A	G	A	M	I	R	M	H	L	N	5	S	S	S		R
2DCC095-04	2	95	4	Antwerp	15	Female	No	6 months or more, but not anymore at the moment of sampling	No	No	Unknown	2017	Nasopharynx		23B	23B1	ST13713	0.25	0.125	-	-	-	-	-	-	-	T	D	A	G	A	M	I	R	M	H	L	N	5	S	S	S		R
2DCC095-09	2	95	9	Antwerp	27	Female	No	6 months or more, but not anymore at the moment of sampling	No	Yes	Mixed status	2017	Nasopharynx		23B	23B1	ST13713	0.25	0.125	-	-	-	-	-	-	-	T	D	A	G	A	M	I	R	M	H	L	N	5	S	S	S		R
2DCC096-04	2	96	4	Limburg	23	Male	No	Never or less than 6 months	Yes	Yes	Unknown	2017	Nasopharynx		23B	23B0	ST8959	0.125	0.25	-	-	-	-	-	-	-	S	N	A	G	S	M	I	G	M	N	L	N	7	S	S	S		S
2DCC097-06	2	97	6	Limburg	22	Male	No	Never or less than 6 months	No	Unknown	PCV13	2017	Nasopharynx		23B	23B1	ST11167	0.25	0.06	-	-	-	-	-	-	-	T	D	A	G	S	M	I	G	M	H	L	N	5	S	S	S		R
2DCC098-03	2	98	3	Limburg	22	Female	No	Never or less than 6 months	Yes	Yes	Unknown	2017	Nasopharynx		23B	23B1	ST4534	0.25	0.5	-	-	-	-	-	-	-	T	D	A	G	A	M	I	R	M	H	L	N	5	S	S	S		R
2DCC101-03	2	101	3	Flemish Brabant	15	Male	No	Never or less than 6 months	No	No	PCV10	2017	Nasopharynx		23B	23B1	ST2372	0.25	0.06	-	-	-	-	-	-	-	T	D	A	G	S	M	I	G	M	H	L	N	5	S	S	S		R
2DCC101-13	2	101	13	Flemish Brabant	28	Male	No	6 months or more, but not anymore at the moment of sampling	No	No	PCV13	2017	Nasopharynx		23B	23B1	ST2372	0.25	0.06	-	-	-	-	-	-	-	T	D	A	G	S	M	I	G	M	H	L	N	5	S	S	S		R
2DCC101-14	2	101	14	Flemish Brabant	10	Female	No	Never or less than 6 months	No	No	PCV10	2017	Nasopharynx		23B	23B1	ST2372	0.25	0.06	-	-	-	-	-	-	-	T	D	A	G	S	M	I	G	M	H	L	N	5	S	S	S		R
2DCC101-15	2	101	15	Flemish Brabant	20	Female	No	Never or less than 6 months	No	No	Unknown	2017	Nasopharynx		23B	23B1	ST2372	0.25	0.06	-	-	-	-	-	-	-	T	D	A	G	S	M	I	G	M	H	L	N	5	S	S	S		R
2DCC102-02	2	102	2	Brussels Capital Region	28	Male	No	6 months or more, but not anymore at the moment of sampling	Yes	No	PCV13	2017	Nasopharynx		23B	23B1	ST1349	0.25	0.25	-	-	-	-	-	-	-	T	D	A	G	A	M	I	R	M	H	L	N	5	S	S	S		R
2DCC102-04	2	102	4	Brussels Capital Region	27	Female	No	Never or less than 6 months	No	Yes	PCV13	2017	Nasopharynx		23B	23B0	ST11655	0.01	0.03	-	-	-	-	-	-	-	S	N	T	E	T	M	I	R	M	N	L	N	7	S	S	S		S
2DCC102-09	2	102	9	Brussels Capital Region	23	Female	No	Never or less than 6 months	No	No	Mixed status	2017	Nasopharynx		23B	23B1	ST1349	0.25	0.25	-	-	-	-	-	-	-	T	D	A	G	A	M	I	R	M	H	L	N	5	S	S	S		R
2DCC104-02	2	104	2	Hainaut	15	Male	No	Still breastfeeding at the moment of sampling	Unknown	Yes	PCV13	2017	Nasopharynx		23B	23B1	ST1349	0.25	0.25	-	-	-	-	-	-	-	T	D	A	G	A	M	I	R	M	H	L	N	5	S	S	S		R
2DCC104-10	2	104	10	Hainaut	9	Female	No	Never or less than 6 months	Unknown	No	PCV13	2017	Nasopharynx		23B	23B1	ST1349	0.25	0.25	-	-	-	-	-	-	-	T	D	A	G	A	M	I	R	M	H	L	N	5	S	S	S		R
2DCC104-11	2	104	11	Hainaut	7	Male	No	Never or less than 6 months	Yes	No	PCV10	2017	Nasopharynx		23B	23B1	ST1349	0.25	0.25	-	-	-	-	-	-	-	T	D	A	G	A	M	I	R	M	H	L	N	5	S	S	S		R
2DCC105-08	2	105	8	Namur	27	Male	No	Never or less than 6 months	No	Yes	PCV13	2017	Nasopharynx		23B	23B1	ST2372	0.125	0.06	-	-	-	-	-	-	-	T	D	A	G	S	M	I	G	M	H	L	N	5	S	S	S		R
2DCC107-05	2	107	5	Brussels Capital Region	26	Male	No	6 months or more, but not anymore at the moment of sampling	Unknown	No	Mixed status	2017	Nasopharynx		23B	23B1	ST2372	0.25	0.06	-	-	-	-	-	-	-	T	D	A	G	S	M	I	G	M	H	L	N	5	S	S	S		R
2DCC109-03	2	109	3	Hainaut	16	Female	No	6 months or more, but not anymore at the moment of sampling	No	Yes	Mixed status	2017	Nasopharynx		23B	23B0	ST439	0.01	0.03	-	-	-	-	-	-	-	S	N	T	E	T	M	I	R	M	N	L	N	7	S	S	S		S
2DCC114-12	2	114	12	Antwerp	26	Female	No	6 months or more, but not anymore at the moment of sampling	No	No	Unknown	2017	Nasopharynx		23B	23B0	ST439	0.03	0.03	-	-	-	-	-	-	-	S	N	T	E	T	M	I	R	M	N	L	N	7	S	S	S		S
2DCC119-07	2	119	7	Hainaut	24	Female	Yes	Never or less than 6 months	Yes	Yes	PCV13	2017	Nasopharynx		23B	23B0	ST8959	0.125	0.25	-	-	-	-	-	-	-	S	N	A	G	S	M	I	G	M	N	L	N	7	S	S	S		S
2DCC119-09	2	119	9	Hainaut	21	Male	Yes	Never or less than 6 months	Yes	No	PCV13	2017	Nasopharynx		23B	23B0	ST8959	0.125	0.25	-	-	-	-	-	-	-	S	N	A	G	S	M	I	G	M	N	L	N	7	S	S	S		S
2DCC120-08	2	120	8	Hainaut	17	Female	No	Still breastfeeding at the moment of sampling	Yes	Yes	PCV13	2017	Nasopharynx		23B	23B0	ST8959	0.125	0.25	-	-	-	-	-	-	-	S	N	A	G	S	M	I	G	M	N	L	N	7	S	S	S		S
3DCC004-04	3	4	4	Luxembourg	21	Male	Yes	6 months or more, but not anymore at the moment of sampling	Yes	Yes	PCV10	2018	Nasopharynx		23B	23B0	ST8959	0.125	0.125	-	-	-	-	-	-	-	S	N	A	G	S	M	I	G	M	N	L	N	7	S	S	S		S
3DCC005-06	3	5	6	Flemish Brabant	18	Female	No	6 months or more, but not anymore at the moment of sampling	No	No	PCV10	2018	Nasopharynx		23B	23B0	ST9867	0.01	0.03	-	-	-	-	-	-	-	S	N	T	E	T	M	I	R	M	N	L	N	7	S	S	S		S
3DCC005-11	3	5	11	Flemish Brabant	18	Female	No	Never or less than 6 months	No	Yes	PCV10	2018	Nasopharynx		23B	23B0	ST9867	0.01	0.03	-	-	-	-	-	-	-	S	N	T	E	T	M	I	R	M	N	L	N	7	S	S	S		S
3DCC005-18	3	5	18	Flemish Brabant	28	Female	No	Never or less than 6 months	No	Yes	PCV10	2018	Nasopharynx		23B	23B1	ST2372	0.25	0.06	-	-	-	-	-	-	-	T	D	A	G	S	M	I	G	M	H	L	N	5	S	S	S		R
3DCC011-05	3	11	5	Antwerp	9	Female	No	6 months or more, but not anymore at the moment of sampling	No	No	PCV10	2018	Nasopharynx		23B	23B1	ST1349	0.25	0.125	-	-	-	1	-	-	-	T	D	A	G	A	M	I	R	M	H	L	N	5	S	S	S		R
3DCC013-01	3	13	1	Antwerp	18	Male	No	Never or less than 6 months	No	Yes	PCV10	2018	Nasopharynx		23B	23B1	ST2372	0.25	0.06	-	-	-	-	-	-	-	T	D	A	G	S	M	I	G	M	H	L	N	5	S	S	S		R
3DCC013-02	3	13	2	Antwerp	17	Male	No	Never or less than 6 months	Yes	Yes	PCV10	2018	Nasopharynx		23B	23B1	ST1349	0.25	0.25	-	-	-	-	-	-	-	T	D	A	G	A	M	I	R	M	H	L	N	5	S	S	S		R
3DCC013-04	3	13	4	Antwerp	14	Male	No	6 months or more, but not anymore at the moment of sampling	No	Yes	PCV10	2018	Nasopharynx		23B	23B1	ST1349	0.25	0.25	-	-	-	-	-	-	-	T	D	A	G	A	M	I	R	M	H	L	N	5	S	S	S		R
3DCC014-08	3	14	8	Antwerp	21	Female	No	Never or less than 6 months	No	Yes	PCV10	2018	Nasopharynx		23B	23B1	ST2372	0.125	0.06	-	-	-	-	-	-	-	T	D	A	G	S	M	I	G	M	H	L	N	5	S	S	R		R
3DCC019-02	3	19	2	West Flanders	16	Male	Yes	6 months or more, but not anymore at the moment of sampling	Yes	Yes	PCV10	2018	Nasopharynx		23B	23B1	ST2372	0.125	0.03	-	-	-	-	-	-	-	T	D	A	G	S	M	I	G	M	H	L	N	5	S	S	S		R
3DCC020-04	3	20	4	East Flanders	16	Male	No	Never or less than 6 months	Yes	Yes	PCV10	2018	Nasopharynx		23B	23B0	ST9867	0.01	0.03	-	-	-	-	-	-	-	S	N	T	E	T	M	I	R	M	N	L	N	7	S	S	S		S
3DCC020-09	3	20	9	East Flanders	22	Male	No	Never or less than 6 months	No	Yes	PCV10	2018	Nasopharynx		23B	23B0	ST9867	0.01	0.03	-	-	-	-	-	-	-	S	N	T	E	T	M	I	R	M	N	L	N	7	S	S	S		S
3DCC023-01	3	23	1	Hainaut	7	Male	No	Still breastfeeding at the moment of sampling	No	No	PCV10	2018	Nasopharynx		23B	23B1	ST1349	0.125	0.06	-	-	-	-	-	-	-	T	D	A	G	A	M	I	G	M	H	L	N	5	S	S	S		R
3DCC025-17	3	25	17	West Flanders	29	Female	No	6 months or more, but not anymore at the moment of sampling	No	Yes	PCV10	2018	Nasopharynx		23B	23B1	ST13713	0.25	0.125	-	-	-	-	-	-	-	T	D	A	G	A	M	I	R	M	H	L	N	5	S	S	S		R
3DCC025-19	3	25	19	West Flanders	26	Female	No	Never or less than 6 months	No	Yes	PCV10	2018	Nasopharynx		23B	23B1	ST13713	0.25	0.125	-	-	-	-	-	-	-	T	D	A	G	A	M	I	R	M	H	L	N	5	S	S	S		R
3DCC031-02	3	31	2	East Flanders	28	Male	No	6 months or more, but not anymore at the moment of sampling	No	Yes	PCV10	2018	Nasopharynx		23B	23B1	ST2372	0.25	0.06	-	-	-	-	-	-	-	T	D	A	G	S	M	I	G	M	H	L	N	5	S	S	S		R
3DCC032-06	3	32	6	West Flanders	19	Female	No	6 months or more, but not anymore at the moment of sampling	No	No	PCV10	2018	Nasopharynx		23B	23B1	ST2372	0.25	0.06	-	-	-	-	-	-	-	T	D	A	G	S	M	I	G	M	H	L	N	5	S	S	S		R
3DCC032-10	3	32	10	West Flanders	13	Female	No	Never or less than 6 months	No	Yes	PCV10	2018	Nasopharynx		23B	23B1	ST2372	0.25	0.06	-	-	-	-	-	-	-	T	D	A	G	S	M	I	G	M	H	L	N	5	S	S	S		R
3DCC033-07	3	33	7	Namur	26	Female	No	Never or less than 6 months	No	Yes	Mixed status	2018	Nasopharynx		23B	23B0	ST8959	0.125	0.125	-	-	-	-	-	-	-	S	N	A	G	S	M	I	G	M	N	L	N	7	S	S	S		S
3DCC035-03	3	35	3	Limburg	28	Male	No	Never or less than 6 months	No	No	PCV10	2018	Nasopharynx		23B	23B1	ST2372	0.125	0.06	-	-	-	-	-	-	-	T	D	A	G	S	M	I	G	M	H	L	N	5	S	S	S		R
3DCC035-07	3	35	7	Limburg	18	Male	No	6 months or more, but not anymore at the moment of sampling	Yes	No	PCV10	2018	Nasopharynx		23B	23B1	ST2372	0.125	0.06	-	-	-	-	-	-	-	T	D	A	G	S	M	I	G	M	H	L	N	5	S	S	S		R
3DCC035-09	3	35	9	Limburg	17	Male	No	Never or less than 6 months	No	Yes	PCV10	2018	Nasopharynx		23B	23B1	ST7121	0.25	0.125	-	-	-	-	-	-	-	T	D	A	G	A	M	I	R	M	H	L	N	5	S	S	S		R
3DCC036-01	3	36	1	Flemish Brabant	26	Female	No	Never or less than 6 months	No	No	PCV10	2018	Nasopharynx		23B	23B1	ST2372	0.5	0.06	-	-	-	-	-	-	-	T	D	A	G	S	M	I	G	M	H	L	N	5	S	S	S		R
3DCC036-06	3	36	6	Flemish Brabant	11	Female	No	Still breastfeeding at the moment of sampling	Unknown	No	PCV10	2018	Nasopharynx		23B	23B1	ST2372	0.25	0.06	-	-	-	-	-	-	-	T	D	A	G	S	M	I	G	M	H	L	N	5	S	S	S		R
3DCC036-08	3	36	8	Flemish Brabant	26	Male	No	Never or less than 6 months	No	No	PCV10	2018	Nasopharynx		23B	23B1	ST2372	0.125	0.06	-	-	-	-	-	-	-	T	D	A	G	S	M	I	G	M	H	L	N	5	S	S	S		R
3DCC036-10	3	36	10	Flemish Brabant	26	Male	No	Still breastfeeding at the moment of sampling	No	Yes	PCV10	2018	Nasopharynx		23B	23B1	ST2372	0.125	0.06	-	-	-	-	-	-	-	T	D	A	G	S	M	I	G	M	H	L	N	5	S	S	S		R
3DCC042-06	3	42	6	Liege	23	Female	No	Never or less than 6 months	Yes	No	Mixed status	2018	Nasopharynx		23B	23B0	ST9867	0.01	0.03	-	-	-	-	-	-	-	S	N	T	E	T	M	I	R	M	N	L	N	7	S	S	S		S
3DCC043-07	3	43	7	Walloon Brabant	26	Male	No	6 months or more, but not anymore at the moment of sampling	Yes	No	Not vaccinated	2018	Nasopharynx		23B	23B1	ST2372	0.25	0.06	-	-	-	-	-	-	-	T	D	A	G	S	M	I	G	M	H	L	N	5	S	S	S		R
3DCC045-01	3	45	1	Luxembourg	14	Male	No	Never or less than 6 months	No	Yes	Not vaccinated	2018	Nasopharynx		23B	23B1	ST2372	0.25	0.06	-	-	-	-	-	-	-	T	D	A	G	S	M	I	G	M	H	L	N	5	S	S	S		R
3DCC045-02	3	45	2	Luxembourg	6	Male	No	Still breastfeeding at the moment of sampling	Yes	Yes	PCV10	2018	Nasopharynx		23B	23B1	ST1349	0.25	0.25	-	-	-	-	-	-	-	T	D	A	G	A	M	I	R	M	H	L	N	5	S	S	S		R
3DCC045-03	3	45	3	Luxembourg	29	Male	No	Never or less than 6 months	No	Yes	Mixed status	2018	Nasopharynx		23B	23B1	ST2372	0.25	0.06	-	-	-	-	-	-	-	T	D	A	G	S	M	I	G	M	H	L	N	5	S	S	S		R
3DCC045-04	3	45	4	Luxembourg	29	Female	No	6 months or more, but not anymore at the moment of sampling	Yes	Yes	Mixed status	2018	Nasopharynx		23B	23B1	ST2372	0.25	0.06	-	-	-	-	-	-	-	T	D	A	G	S	M	I	G	M	H	L	N	5	S	S	S		R
3DCC045-05	3	45	5	Luxembourg	27	Female	Yes	6 months or more, but not anymore at the moment of sampling	No	Yes	Mixed status	2018	Nasopharynx		23B	23B0	ST439	0.01	0.03	-	-	-	-	-	-	-	S	N	T	E	T	M	I	R	M	N	L	N	7	S	S	S		S
3DCC045-07	3	45	7	Luxembourg	6	Male	No	Never or less than 6 months	No	Yes	PCV10	2018	Nasopharynx		23B	23B1	ST2372	0.25	0.06	-	-	-	-	-	-	-	T	D	A	G	S	M	I	G	M	H	L	N	5	S	S	S		R
3DCC045-08	3	45	8	Luxembourg	29	Female	No	Never or less than 6 months	No	No	Mixed status	2018	Nasopharynx		23B	23B1	ST2372	0.25	0.06	-	-	-	-	-	-	-	T	D	A	G	S	M	I	G	M	H	L	N	5	S	S	S		R
3DCC048-01	3	48	1	Brussels Capital Region	26	Female	No	6 months or more, but not anymore at the moment of sampling	No	Yes	PCV10	2018	Nasopharynx		23B	23B0	ST8959	0.125	0.125	-	-	-	-	-	-	-	S	N	A	G	S	M	I	G	M	N	L	N	7	S	S	S		S
3DCC050-05	3	50	5	West Flanders	26	Female	No	6 months or more, but not anymore at the moment of sampling	No	Yes	PCV10	2018	Nasopharynx		23B	23B0	ST11655	0.01	0.01	-	-	-	-	-	-	-	S	N	T	E	T	M	I	R	M	N	L	N	7	S	S	S		S
3DCC050-07	3	50	7	West Flanders	15	Female	No	Never or less than 6 months	No	No	PCV10	2018	Nasopharynx		23B	23B0	ST11655	0.01	0.01	-	-	-	-	-	-	-	S	N	T	E	T	M	I	R	M	N	L	N	7	S	S	S		S
3DCC051-02	3	51	2	Antwerp	28	Female	No	Never or less than 6 months	No	Yes	PCV10	2017	Nasopharynx		23B	23B1	ST2372	0.25	0.06	-	-	-	-	-	-	-	T	D	A	G	S	M	I	G	M	H	L	N	5	S	S	S		R
3DCC051-04	3	51	4	Antwerp	25	Female	No	Never or less than 6 months	Yes	Yes	PCV10	2017	Nasopharynx		23B	23B1	ST2372	0.25	0.06	-	-	-	-	-	-	-	T	D	A	G	S	M	I	G	M	H	L	N	5	S	S	S		R
3DCC051-09	3	51	9	Antwerp	17	Female	No	Never or less than 6 months	No	Yes	PCV10	2017	Nasopharynx		23B	23B0	ST9579	0.01	0.01	-	-	-	-	-	-	-	S	N	T	E	T	M	I	R	M	N	L	N	7	S	S	S		S
3DCC052-10	3	52	10	Hainaut	29	Male	No	Never or less than 6 months	No	No	Mixed status	2018	Nasopharynx		23B	23B1	ST7121	0.25	0.25	-	-	-	-	-	-	-	T	D	A	G	A	M	I	R	M	H	L	N	5	S	S	S		R
3DCC057-02	3	57	2	East Flanders	8	Male	Yes	Never or less than 6 months	Unknown	No	PCV10	2018	Nasopharynx		23B	23B0	ST9867	0.01	0.03	-	-	-	-	-	-	-	S	N	T	E	T	M	I	R	M	N	L	N	7	S	S	S		S
3DCC057-10	3	57	10	East Flanders	7	Female	No	Never or less than 6 months	No	Yes	PCV10	2018	Nasopharynx		23B	23B0	ST9867	0.01	0.03	-	-	-	-	-	-	-	S	N	T	E	T	M	I	R	M	N	L	N	7	S	S	S		S
3DCC057-12	3	57	12	East Flanders	20	Female	No	Never or less than 6 months	No	No	PCV10	2018	Nasopharynx		23B	23B0	ST9867	0.01	0.01	-	-	-	-	-	-	-	S	N	T	E	T	M	I	R	M	N	L	N	7	S	S	S		S
3DCC058-15	3	58	15	Liege	22	Female	No	6 months or more, but not anymore at the moment of sampling	Yes	Yes	Mixed status	2018	Nasopharynx		23B	23B1	ST2372	0.25	0.06	-	-	-	-	-	-	-	T	D	A	G	S	M	I	G	M	H	L	N	5	S	S	S		R
3DCC061-01	3	61	1	Limburg	20	Male	No	Never or less than 6 months	No	Yes	PCV10	2018	Nasopharynx		23B	23B0	ST9579	0.01	0.01	-	-	-	-	-	-	-	S	N	T	E	T	M	I	R	M	N	L	N	7	S	S	I		S
3DCC061-07	3	61	7	Limburg	21	Male	No	Never or less than 6 months	No	Yes	PCV10	2018	Nasopharynx		23B	23B0	ST9579	0.01	0.01	-	-	-	-	-	-	-	S	N	T	E	T	M	I	R	M	N	L	N	7	S	S	S		S
3DCC066-07	3	66	7	Antwerp	20	Male	No	Never or less than 6 months	No	Yes	PCV10	2018	Nasopharynx		23B	23B1	ST1349	0.25	0.125	-	-	-	-	-	-	-	T	D	A	G	A	M	I	R	M	H	L	N	5	S	S	S		R
3DCC069-04	3	69	4	West Flanders	19	Male	No	6 months or more, but not anymore at the moment of sampling	No	Yes	PCV10	2017	Nasopharynx		23B	23B1	ST2372	0.25	0.06	-	-	-	-	-	-	-	T	D	A	G	S	M	I	G	M	H	L	N	5	S	S	S		R
3DCC069-05	3	69	5	West Flanders	27	Female	No	Never or less than 6 months	No	Yes	PCV10	2017	Nasopharynx		23B	23B1	ST2372	0.25	0.06	-	-	-	-	-	-	-	T	D	A	G	S	M	I	G	M	H	L	N	5	S	S	S		R
3DCC070-01	3	70	1	East Flanders	12	Female	No	6 months or more, but not anymore at the moment of sampling	No	No	PCV10	2018	Nasopharynx		23B	23B1	ST2372	0.125	0.06	-	-	-	-	-	-	-	T	D	A	G	S	M	I	G	M	H	L	N	5	S	S	S		R
3DCC070-06	3	70	6	East Flanders	23	Male	No	Never or less than 6 months	No	No	PCV10	2018	Nasopharynx		23B	23B1	ST2372	0.25	0.06	-	-	-	-	-	-	-	T	D	A	G	S	M	I	G	M	H	L	N	5	S	S	S		R
3DCC071-04	3	71	4	Flemish Brabant	27	Male	No	Never or less than 6 months	No	Yes	PCV10	2017	Nasopharynx		23B	23B0	ST8959	0.125	0.125	-	-	-	-	-	-	-	S	N	A	G	S	M	I	G	M	N	L	N	7	S	S	S		S
3DCC071-09	3	71	9	Flemish Brabant	18	Female	No	Never or less than 6 months	No	Yes	PCV10	2017	Nasopharynx		23B	23B0	ST8959	0.125	0.125	-	-	-	-	-	-	-	S	N	A	G	S	M	I	G	M	N	L	N	7	S	S	S		S
3DCC072-02	3	72	2	East Flanders	19	Male	No	Never or less than 6 months	Yes	Yes	PCV10	2018	Nasopharynx		23B	23B1	ST2372	0.125	0.06	-	-	-	-	-	-	-	T	D	A	G	S	M	I	G	M	H	L	N	5	S	S	S		R
3DCC073-04	3	73	4	Namur	12	Male	No	6 months or more, but not anymore at the moment of sampling	Yes	Yes	Mixed status	2018	Nasopharynx		23B	23B1	ST2372	0.25	0.06	-	-	-	-	-	-	-	T	D	A	G	S	M	I	G	M	H	L	N	5	S	S	S		R
3DCC074-01	3	74	1	East Flanders	8	Female	No	Still breastfeeding at the moment of sampling	No	No	PCV10	2018	Nasopharynx		23B	23B1	ST1349	0.125	0.06	-	-	-	-	-	-	-	T	D	A	G	A	M	I	G	M	H	L	N	5	S	S	S		R
3DCC075-04	3	75	4	West Flanders	9	Female	No	6 months or more, but not anymore at the moment of sampling	No	No	Not vaccinated	2018	Nasopharynx		23B	23B1	ST2372	0.25	0.06	-	-	-	-	-	-	-	T	D	A	G	S	M	I	G	M	H	L	N	5	S	S	S		R
3DCC075-06	3	75	6	West Flanders	21	Male	Yes	Never or less than 6 months	No	Yes	PCV10	2018	Nasopharynx		23B	23B1	ST2372	0.25	0.06	-	-	-	-	-	-	-	T	D	A	G	S	M	I	G	M	H	L	N	5	S	S	S		R
3DCC075-16	3	75	16	West Flanders	17	Male	No	Still breastfeeding at the moment of sampling	No	No	PCV10	2018	Nasopharynx		23B	23B1	ST2372	0.25	0.06	-	-	-	-	-	-	-	T	D	A	G	S	M	I	G	M	H	L	N	5	S	S	S		R
3DCC076-07	3	76	7	West Flanders	15	Female	No	Never or less than 6 months	No	Yes	PCV10	2018	Nasopharynx		23B	23B1	ST2372	0.25	0.06	-	-	-	-	-	-	-	T	D	A	G	S	M	I	G	M	H	L	N	5	S	S	S		R
3DCC076-11	3	76	11	West Flanders	14	Female	No	Never or less than 6 months	No	No	PCV10	2018	Nasopharynx		23B	23B0	ST439	0.01	0.03	-	-	-	-	-	-	-	S	N	T	E	T	M	I	R	M	N	L	N	7	S	S	S		S
3DCC076-12	3	76	12	West Flanders	29	Male	No	6 months or more, but not anymore at the moment of sampling	No	No	PCV10	2018	Nasopharynx		23B	23B1	ST2372	0.25	0.06	-	-	-	-	-	-	-	T	D	A	G	S	M	I	G	M	H	L	N	5	S	S	S		R
3DCC077-01	3	77	1	Brussels Capital Region	28	Female	No	Still breastfeeding at the moment of sampling	Yes	Yes	PCV10	2018	Nasopharynx		23B	23B0	ST439	0.01	0.03	-	-	-	-	-	-	-	S	N	T	E	T	M	I	R	M	N	L	N	7	S	S	S		S
3DCC078-04	3	78	4	Brussels Capital Region	13	Female	No	Never or less than 6 months	No	No	PCV10	2018	Nasopharynx		23B	23B0	ST8959	0.125	0.125	-	-	-	-	-	-	-	S	N	A	G	S	M	I	G	M	N	L	N	7	S	S	S		S
3DCC083-02	3	83	2	Flemish Brabant	21	Female	No	Never or less than 6 months	No	Yes	PCV10	2018	Nasopharynx		23B	23B0	ST355	0.01	0.01	-	-	-	-	-	-	-	S	N	T	E	T	M	I	R	M	N	L	N	7	S	S	S		S
3DCC084-01	3	84	1	Antwerp	24	Female	Yes	Never or less than 6 months	Yes	No	PCV10	2018	Nasopharynx		23B	23B0	ST439	0.01	0.01	-	-	-	-	-	-	-	S	N	T	E	T	M	I	R	M	N	L	N	7	S	S	S		S
3DCC085-02	3	85	2	Brussels Capital Region	28	Male	No	6 months or more, but not anymore at the moment of sampling	No	Yes	PCV10	2018	Nasopharynx		23B	23B1	ST2372	0.25	0.06	-	-	-	-	-	-	-	T	D	A	G	S	M	I	G	M	H	L	N	5	S	S	S		R
3DCC086-01	3	86	1	Flemish Brabant	25	Male	No	Still breastfeeding at the moment of sampling	No	No	PCV10	2018	Nasopharynx		23B	23B0	ST8959	0.125	0.125	-	-	-	-	-	-	-	S	N	A	G	S	M	I	G	M	N	L	N	7	S	S	S		S
3DCC087-01	3	87	1	Antwerp	29	Male	No	Never or less than 6 months	No	No	PCV10	2018	Nasopharynx		23B	23B0	ST355	0.01	0.01	-	-	-	-	-	-	-	S	N	T	E	T	M	I	R	M	N	L	N	7	S	S	S		S
3DCC087-04	3	87	4	Antwerp	21	Male	No	Still breastfeeding at the moment of sampling	Yes	Yes	PCV13	2018	Nasopharynx		23B	23B0	ST439	0.01	0.01	-	-	-	-	-	-	-	S	N	T	E	T	M	I	R	M	N	L	N	7	S	I	I		R
3DCC087-10	3	87	10	Antwerp	6	Female	No	Never or less than 6 months	No	No	PCV10	2018	Nasopharynx		23B	23B0	ST355	0.01	0.01	-	-	-	-	-	-	-	S	N	T	E	T	M	I	R	M	N	L	N	7	S	I	S		I
3DCC088-05	3	88	5	Antwerp	28	Female	No	Never or less than 6 months	No	No	PCV10	2018	Nasopharynx		23B	23B1	ST2372	0.25	0.06	-	-	-	-	-	-	-	T	D	A	G	S	M	I	G	M	H	L	N	5	S	S	S		R
3DCC094-02	3	94	2	Antwerp	14	Male	No	Never or less than 6 months	No	No	PCV10	2018	Nasopharynx		23B	23B1	ST2372	0.125	0.06	-	-	-	-	-	-	-	T	D	A	G	S	M	I	G	M	H	L	N	5	S	S	S		R
3DCC096-03	3	96	3	Limburg	16	Female	No	Never or less than 6 months	No	Yes	PCV10	2018	Nasopharynx		23B	23B1	ST1349	0.25	0.125	-	-	-	-	-	-	-	T	D	A	G	A	M	I	R	M	H	L	N	5	S	S	S		R
3DCC097-08	3	97	8	Limburg	7	Female	No	Never or less than 6 months	No	No	PCV10	2018	Nasopharynx		23B	23B1	ST11167	0.25	0.06	-	-	-	-	-	-	-	T	D	A	G	S	M	I	G	M	H	L	N	5	S	S	S		R
3DCC101-12	3	101	12	Flemish Brabant	20	Male	No	Never or less than 6 months	No	No	PCV10	2018	Nasopharynx		23B	23B1	ST2372	0.25	0.06	-	-	-	-	-	-	-	T	D	A	G	S	M	I	G	M	H	L	N	5	S	S	S		R
3DCC101-13	3	101	13	Flemish Brabant	20	Female	No	Never or less than 6 months	No	No	PCV10	2018	Nasopharynx		23B	23B1	ST2372	0.125	0.06	-	-	-	-	-	-	-	T	D	A	G	S	M	I	G	M	H	L	N	5	S	S	S		R
3DCC101-18	3	101	18	Flemish Brabant	14	Female	Yes	Never or less than 6 months	No	No	PCV10	2018	Nasopharynx		23B	23B1	ST2372	0.25	0.06	-	-	-	-	-	-	-	T	D	A	G	S	M	I	G	M	H	L	N	5	S	S	S		R
3DCC101-24	3	101	24	Flemish Brabant	10	Male	No	Never or less than 6 months	No	Yes	PCV10	2018	Nasopharynx		23B	23B1	ST2372	0.25	0.06	-	-	-	-	-	-	-	T	D	A	G	S	M	I	G	M	H	L	N	5	S	S	S		R
3DCC102-21	3	102	21	Brussels Capital Region	23	Female	No	6 months or more, but not anymore at the moment of sampling	Unknown	No	PCV10	2018	Nasopharynx		23B	23B1	ST13713	0.25	0.125	-	-	-	-	-	-	-	T	D	A	G	A	M	I	R	M	H	L	N	5	S	I	I		R
3DCC103-07	3	103	7	Liege	29	Female	Yes	Never or less than 6 months	No	No	PCV13	2018	Nasopharynx		23B	23B0	ST8959	0.125	0.125	-	-	-	-	-	-	-	S	N	A	G	S	M	I	G	M	N	L	N	7	S	S	S		S
3DCC104-07	3	104	7	Hainaut	18	Female	Yes	Never or less than 6 months	No	Yes	PCV10	2018	Nasopharynx		23B	23B0	ST11655	0.01	0.01	-	-	-	-	-	-	-	S	N	T	E	T	M	I	R	M	N	L	N	7	S	S	S		S
3DCC107-07	3	107	7	Brussels Capital Region	21	Female	No	Never or less than 6 months	No	Yes	Mixed status	2018	Nasopharynx		23B	23B1	ST7121	0.25	0.125	-	-	-	-	-	-	-	T	D	A	G	A	M	I	R	M	H	L	N	5	S	S	S		R
3DCC107-09	3	107	9	Brussels Capital Region	16	Female	No	Still breastfeeding at the moment of sampling	No	No	PCV10	2018	Nasopharynx		23B	23B1	ST1349	0.125	0.125	-	-	-	-	-	-	-	T	D	A	G	A	M	I	R	M	H	L	N	5	S	S	S		R
3DCC108-03	3	108	3	Brussels Capital Region	10	Male	No	6 months or more, but not anymore at the moment of sampling	Yes	No	PCV10	2018	Nasopharynx		23B	23B1	ST7121	0.125	0.125	-	-	-	-	-	-	-	T	D	A	G	A	M	I	R	M	H	L	N	5	S	S	S		R
3DCC109-01	3	109	1	Hainaut	11	Male	No	Never or less than 6 months	No	No	PCV10	2018	Nasopharynx		23B	23B1	ST2372	0.25	0.06	-	-	-	-	-	-	-	T	D	A	G	S	M	I	G	M	H	L	N	5	S	S	S		R
3DCC114-04	3	114	4	Antwerp	8	Female	No	Never or less than 6 months	No	No	PCV10	2017	Nasopharynx		23B	23B0	ST11655	0.01	0.01	-	-	-	-	-	-	-	S	N	T	E	T	M	I	R	M	N	L	N	7	S	S	S		S
3DCC114-07	3	114	7	Antwerp	26	Male	No	Never or less than 6 months	No	No	PCV10	2017	Nasopharynx		23B	23B0	ST11655	0.01	0.01	-	-	-	-	-	-	-	S	N	T	E	T	M	I	R	M	N	L	N	7	S	S	S		S
3DCC120-07	3	120	7	Hainaut	22	Female	No	6 months or more, but not anymore at the moment of sampling	Yes	No	Mixed status	2018	Nasopharynx		23B	23B1	ST7121	0.125	0.25	-	-	-	-	-	-	-	T	D	A	G	A	M	I	R	M	H	L	N	5	S	S	S		R
4DCC001-01	4	1	1	East Flanders	17	Male	No	Never or less than 6 months	Yes	No	PCV10	2019	Nasopharynx		23B	23B1	ST1349	0.25	0.25	-	-	-	-	-	-	-	T	D	A	G	A	M	I	R	M	H	L	N	5	S	S	S		R
4DCC001-05	4	1	5	East Flanders	23	Female	No	Never or less than 6 months	No	Yes	PCV10	2019	Nasopharynx		23B	23B1	ST1349	0.25	0.25	-	-	-	-	-	-	-	T	D	A	G	A	M	I	R	M	H	L	N	5	S	S	S		R
4DCC004-04	4	4	4	Luxembourg	18	Male	No	6 months or more, but not anymore at the moment of sampling	No	Yes	PCV10	2019	Nasopharynx		23B	23B1	ST2372	0.25	0.06	-	-	-	-	-	-	-	T	D	A	G	S	M	I	G	M	H	L	N	5	S	S	S		I
4DCC006-06	4	6	6	Antwerp	16	Male	No	6 months or more, but not anymore at the moment of sampling	No	Yes	PCV10	2019	Nasopharynx		23B	23B1	ST2372	0.25	0.06	-	-	-	-	-	-	-	T	D	A	G	S	M	I	G	M	H	L	N	5	S	S	S		R
4DCC009-05	4	9	5	Antwerp	13	Male	No	Still breastfeeding at the moment of sampling	No	No	PCV10	2018	Nasopharynx		23B	23B1	ST2372	0.125	0.06	-	-	-	-	-	-	-	T	D	A	G	S	M	I	G	M	H	L	N	5	S	S	S		R
4DCC014-02	4	14	2	Antwerp	28	Male	Yes	6 months or more, but not anymore at the moment of sampling	No	Yes	PCV10	2018	Nasopharynx		23B	23B1	ST2372	0.125	0.06	-	-	-	-	-	-	-	T	D	A	G	S	M	I	G	M	H	L	N	5	S	S	R		R
4DCC016-01	4	16	1	Hainaut	6	Female	No	Never or less than 6 months	No	Yes	PCV10	2019	Nasopharynx		23B	23B0	ST8959	0.125	0.125	-	-	-	-	-	-	-	S	N	A	G	S	M	I	G	M	N	L	N	7	S	S	S		S
4DCC016-09	4	16	9	Hainaut	17	Male	No	6 months or more, but not anymore at the moment of sampling	No	No	PCV10	2019	Nasopharynx		23B	23B1	ST2372	0.25	0.06	-	-	-	-	-	-	-	T	D	A	G	S	M	I	G	M	H	L	N	5	S	S	S		I
4DCC018-11	4	18	11	Antwerp	15	Male	No	Never or less than 6 months	No	No	PCV10	2019	Nasopharynx		23B	23B1	ST1349	0.25	0.25	-	-	-	-	-	-	-	T	D	A	G	A	M	I	R	M	H	L	N	5	S	S	S		I
4DCC020-04	4	20	4	East Flanders	18	Female	No	Never or less than 6 months	No	No	PCV10	2019	Nasopharynx		23B	23B0	ST9867	0.01	0.03	-	-	-	-	-	-	-	S	N	T	E	T	M	I	R	M	N	L	N	7	S	S	S		S
4DCC022-01	4	22	1	Hainaut	16	Male	No	6 months or more, but not anymore at the moment of sampling	Unknown	Yes	PCV10	2019	Nasopharynx		23B	23B1	ST9380	0.125	0.06	-	-	-	-	-	-	-	S	N	A	G	A	M	I	G	M	H	L	N	5	S	S	S		R
4DCC022-03	4	22	3	Hainaut	22	Male	No	Never or less than 6 months	Yes	Yes	PCV13	2019	Nasopharynx		23B	23B1	ST9380	0.125	0.06	-	-	-	-	-	-	-	S	N	A	G	A	M	I	G	M	H	L	N	5	S	R	R		R
4DCC023-08	4	23	8	Hainaut	10	Female	No	Never or less than 6 months	No	No	Unknown	2019	Nasopharynx		23B	23B1	ST1349	0.25	0.06	-	-	-	-	-	-	-	T	D	A	G	A	M	I	G	M	H	L	N	5	S	S	S		I
4DCC026-03	4	26	3	Hainaut	18	Female	No	6 months or more, but not anymore at the moment of sampling	Yes	Yes	PCV10	2019	Nasopharynx		23B	23B0	ST8959	0.125	0.125	-	-	-	-	-	-	-	S	N	A	G	S	M	I	G	M	N	L	N	7	S	S	S		S
4DCC030-04	4	30	4	Limburg	28	Female	No	Never or less than 6 months	No	No	PCV10	2019	Nasopharynx		23B	23B1	ST2372	0.125	0.06	-	-	-	-	-	-	-	T	D	A	G	S	M	I	G	M	H	L	N	5	S	S	S		S
4DCC031-01	4	31	1	East Flanders	21	Female	Yes	Never or less than 6 months	No	Yes	PCV10	2018	Nasopharynx		23B	23B1	ST2372	0.25	0.06	-	-	-	-	-	-	-	T	D	A	G	S	M	I	G	M	H	L	N	5	S	S	S		R
4DCC031-06	4	31	6	East Flanders	26	Female	No	6 months or more, but not anymore at the moment of sampling	No	Yes	PCV10	2018	Nasopharynx		23B	23B1	ST2372	0.125	0.06	-	-	-	-	-	-	-	T	D	A	G	S	M	I	G	M	H	L	N	5	S	S	S		R
4DCC031-07	4	31	7	East Flanders	18	Male	No	Never or less than 6 months	No	Yes	PCV10	2018	Nasopharynx		23B	23B1	ST2372	0.25	0.06	-	-	-	-	-	-	-	T	D	A	G	S	M	I	G	M	H	L	N	5	S	S	S		R
4DCC032-02	4	32	2	West Flanders	7	Female	No	Never or less than 6 months	No	No	PCV10	2019	Nasopharynx		23B	23B1	ST2372	0.125	0.06	-	-	-	-	-	-	-	T	D	A	G	S	M	I	G	M	H	L	N	5	S	S	S		S
4DCC035-03	4	35	3	Limburg	14	Female	Yes	Still breastfeeding at the moment of sampling	Yes	No	PCV10	2019	Nasopharynx		23B	23B0	ST9579	0.03	0.03	-	-	-	-	-	-	-	S	N	T	E	T	M	I	R	M	N	L	N	7	S	S	S		S
4DCC035-06	4	35	6	Limburg	17	Female	Yes	Never or less than 6 months	Yes	Yes	PCV10	2019	Nasopharynx		23B	23B0	ST9579	0.03	0.03	-	-	-	-	-	-	-	S	N	T	E	T	M	I	R	M	N	L	N	7	S	S	S		S
4DCC036-01	4	36	1	Flemish Brabant	7	Female	No	6 months or more, but not anymore at the moment of sampling	No	Yes	PCV10	2019	Nasopharynx		23B	23B1	ST2372	0.125	0.03	-	-	-	-	-	-	-	T	D	A	G	S	M	I	G	M	H	L	N	5	S	S	S		R
4DCC036-04	4	36	4	Flemish Brabant	16	Male	No	Never or less than 6 months	No	No	PCV10	2019	Nasopharynx		23B	23B1	ST2372	0.25	0.06	-	-	-	-	-	-	-	T	D	A	G	S	M	I	G	M	H	L	N	5	S	S	S		S
4DCC037-03	4	37	3	Brussels Capital Region	6	Male	No	Never or less than 6 months	Yes	No	PCV10	2018	Nasopharynx		23B	23B0	ST8959	0.125	0.125	-	-	-	-	-	-	-	S	N	A	G	S	M	I	G	M	N	L	N	7	S	S	S		S
4DCC037-04	4	37	4	Brussels Capital Region	9	Female	No	Never or less than 6 months	No	No	PCV10	2018	Nasopharynx		23B	23B0	ST8959	0.125	0.125	-	-	-	-	-	-	-	S	N	A	G	S	M	I	G	M	N	L	N	7	S	S	S		S
4DCC037-05	4	37	5	Brussels Capital Region	9	Female	No	Never or less than 6 months	No	No	PCV10	2018	Nasopharynx		23B	23B0	ST8959	0.125	0.125	-	-	-	-	-	-	-	S	N	A	G	S	M	I	G	M	N	L	N	7	S	S	S		S
4DCC037-10	4	37	10	Brussels Capital Region	10	Female	No	Never or less than 6 months	No	Yes	PCV10	2019	Nasopharynx		23B	23B0	ST8959	0.125	0.125	-	-	-	-	-	-	-	S	N	A	G	S	M	I	G	M	N	L	N	7	S	S	S		S
4DCC042-01	4	42	1	Liege	27	Female	No	Never or less than 6 months	Yes	No	PCV10	2019	Nasopharynx		23B	23B1	ST2372	0.25	0.06	-	-	-	-	-	-	-	T	D	A	G	S	M	I	G	M	H	L	N	5	S	S	S		S
4DCC042-06	4	42	6	Liege	20	Male	No	Never or less than 6 months	Yes	Yes	PCV10	2019	Nasopharynx		23B	23B1	ST2372	0.25	0.06	-	-	-	-	-	-	-	T	D	A	G	S	M	I	G	M	H	L	N	5	S	S	S		S
4DCC045-08	4	45	8	Luxembourg	13	Male	Yes	Never or less than 6 months	No	Yes	PCV10	2019	Nasopharynx		23B	23B1	ST2372	0.25	0.06	-	-	-	-	-	-	-	T	D	A	G	S	M	I	G	M	H	L	N	5	S	S	S		R
4DCC047-01	4	47	1	Walloon Brabant	28	Female	No	6 months or more, but not anymore at the moment of sampling	Yes	No	Not vaccinated	2019	Nasopharynx		23B	23B0	ST11655	0.03	0.03	-	-	-	-	-	-	-	S	N	T	E	T	M	I	R	M	N	L	N	7	S	S	S		S
4DCC047-03	4	47	3	Walloon Brabant	11	Male	No	Never or less than 6 months	Unknown	No	Not vaccinated	2019	Nasopharynx		23B	23B0	ST11655	0.01	0.03	-	-	-	-	-	-	-	S	N	T	E	T	M	I	R	M	N	L	N	7	S	S	S		S
4DCC047-06	4	47	6	Walloon Brabant	30	Female	No	6 months or more, but not anymore at the moment of sampling	No	No	PCV10	2019	Nasopharynx		23B	23B0	ST11655	0.01	0.03	-	-	-	-	-	-	-	S	N	T	E	T	M	I	R	M	N	L	N	7	S	S	S		S
4DCC051-08	4	51	8	Antwerp	6	Female	No	Still breastfeeding at the moment of sampling	No	No	Unknown	2019	Nasopharynx		23B	23B1	ST2372	0.25	0.06	-	-	-	-	-	-	-	T	D	A	G	S	M	I	G	M	H	L	N	5	S	S	S		R
4DCC053-06	4	53	6	East Flanders	28	Female	No	Never or less than 6 months	No	No	PCV10	2018	Nasopharynx		23B	23B1	ST2372	0.25	0.06	-	-	-	-	-	-	-	T	D	A	G	S	M	I	G	M	H	L	N	5	S	S	S		R
4DCC059-04	4	59	4	Liege	14	Male	Yes	Never or less than 6 months	No	No	PCV10	2019	Nasopharynx		23B	23B1	ST2372	0.25	0.06	-	-	-	-	-	-	-	T	D	A	G	S	M	I	G	M	H	L	N	5	S	S	S		R
4DCC066-04	4	66	4	Antwerp	24	Female	No	6 months or more, but not anymore at the moment of sampling	No	No	PCV10	2019	Nasopharynx		23B	23B1	ST2372	0.25	0.06	-	-	-	-	-	-	-	T	D	A	G	S	M	I	G	M	H	L	N	5	S	S	S		R
4DCC069-02	4	69	2	West Flanders	7	Female	No	Never or less than 6 months	No	Yes	PCV10	2019	Nasopharynx		23B	23B1	ST2372	0.25	0.06	-	-	-	-	-	-	-	T	D	A	G	S	M	I	G	M	H	L	N	5	S	S	S		S
4DCC069-13	4	69	13	West Flanders	15	Male	No	Never or less than 6 months	No	Yes	PCV10	2019	Nasopharynx		23B	23B1	ST2372	0.25	0.06	-	-	-	-	-	-	-	T	D	A	G	S	M	I	G	M	H	L	N	5	S	S	S		R
4DCC070-03	4	70	3	East Flanders	28	Male	No	6 months or more, but not anymore at the moment of sampling	No	No	PCV10	2019	Nasopharynx		23B	23B0	ST439	0.01	0.01	-	-	-	-	-	-	-	S	N	T	E	T	M	I	R	M	N	L	N	7	S	S	S		S
4DCC071-02	4	71	2	Flemish Brabant	9	Female	No	Never or less than 6 months	Yes	Yes	PCV10	2019	Nasopharynx		23B	23B0	ST8959	0.125	0.125	-	-	-	-	-	-	-	S	N	A	G	S	M	I	G	M	N	L	N	7	S	S	S		S
4DCC071-07	4	71	7	Flemish Brabant	10	Male	No	Never or less than 6 months	No	No	PCV10	2019	Nasopharynx		23B	23B0	ST8959	0.125	0.125	-	-	-	-	-	-	-	S	N	A	G	S	M	I	G	M	N	L	N	7	S	S	S		S
4DCC076-06	4	76	6	West Flanders	26	Female	No	Never or less than 6 months	No	Yes	PCV10	2018	Nasopharynx		23B	23B1	ST2372	0.25	0.06	-	-	-	-	-	-	-	T	D	A	G	S	M	I	G	M	H	L	N	5	S	S	S		R
4DCC085-04	4	85	4	Brussels Capital Region	16	Male	No	6 months or more, but not anymore at the moment of sampling	No	No	PCV10	2018	Nasopharynx		23B	23B0	ST8959	0.125	0.125	-	-	-	-	-	-	-	S	N	A	G	S	M	I	G	M	N	L	N	7	S	S	S		S
4DCC085-07	4	85	7	Brussels Capital Region	17	Female	No	Still breastfeeding at the moment of sampling	No	Yes	PCV10	2018	Nasopharynx		23B	23B0	ST8959	0.125	0.125	-	-	-	-	-	-	-	S	N	A	G	S	M	I	G	M	N	L	N	7	S	S	S		S
4DCC088-04	4	88	4	Antwerp	29	Male	Yes	6 months or more, but not anymore at the moment of sampling	No	No	PCV10	2019	Nasopharynx		23B	23B1	ST2372	0.25	0.06	-	-	-	-	-	-	-	T	D	A	G	S	M	I	G	M	H	L	N	5	S	S	S		R
4DCC088-05	4	88	5	Antwerp	29	Male	Yes	6 months or more, but not anymore at the moment of sampling	No	No	PCV10	2019	Nasopharynx		23B	23B1	ST2372	0.25	0.06	-	-	-	-	-	-	-	T	D	A	G	S	M	I	G	M	H	L	N	5	S	S	S		R
4DCC088-07	4	88	7	Antwerp	20	Female	Yes	6 months or more, but not anymore at the moment of sampling	No	Yes	PCV10	2019	Nasopharynx		23B	23B1	ST2372	0.25	0.06	-	-	-	-	-	-	-	T	D	A	G	S	M	I	G	M	H	L	N	5	S	S	S		R
4DCC088-12	4	88	12	Antwerp	23	Female	No	6 months or more, but not anymore at the moment of sampling	No	Yes	PCV10	2019	Nasopharynx		23B	23B1	ST2372	0.25	0.06	-	-	-	-	-	-	-	T	D	A	G	S	M	I	G	M	H	L	N	5	S	S	S		R
4DCC088-14	4	88	14	Antwerp	22	Male	No	6 months or more, but not anymore at the moment of sampling	No	Yes	PCV10	2019	Nasopharynx		23B	23B1	ST2372	0.25	0.06	-	-	-	-	-	-	-	T	D	A	G	S	M	I	G	M	H	L	N	5	S	S	S		R
4DCC096-03	4	96	3	Limburg	17	Female	No	Never or less than 6 months	No	No	Unknown	2018	Nasopharynx		23B	23B1	ST2372	0.125	0.06	-	-	-	-	-	-	-	T	D	A	G	S	M	I	G	M	H	L	N	5	S	S	S		R
4DCC097-03	4	97	3	Limburg	26	Male	No	Never or less than 6 months	No	No	PCV10	2018	Nasopharynx		23B	23B1	ST2372	0.25	0.06	-	-	-	-	-	-	-	T	D	A	G	S	M	I	G	M	H	L	N	5	S	S	S		R
4DCC098-06	4	98	6	Limburg	6	Female	No	Never or less than 6 months	No	Yes	PCV10	2018	Nasopharynx		23B	23B1	ST4534	0.5	0.5	-	-	-	-	-	-	-	T	D	A	G	A	M	I	R	M	H	L	N	5	S	S	S		R
4DCC102-01	4	102	1	Brussels Capital Region	23	Male	No	Never or less than 6 months	Yes	Yes	PCV10	2019	Nasopharynx		23B	23B1	ST7121	0.25	0.25	-	-	-	-	-	-	-	T	D	A	G	A	M	I	R	M	H	L	N	5	S	S	S		R
4DCC102-03	4	102	3	Brussels Capital Region	21	Male	No	Still breastfeeding at the moment of sampling	No	Yes	PCV10	2019	Nasopharynx		23B	23B1	ST7121	0.25	0.25	-	-	-	-	-	-	-	T	D	A	G	A	M	I	R	M	H	L	N	5	S	S	S		R
4DCC102-07	4	102	7	Brussels Capital Region	25	Female	No	Never or less than 6 months	Yes	Yes	PCV10	2019	Nasopharynx		23B	23B1	ST2372	0.25	0.06	-	-	-	-	-	-	-	T	D	A	G	S	M	I	G	M	H	L	N	5	S	S	S		R
4DCC104-05	4	104	5	Hainaut	21	Female	Yes	Never or less than 6 months	Yes	Yes	PCV10	2019	Nasopharynx		23B	23B0	ST11655	0.03	0.03	-	-	-	-	-	-	-	S	N	T	E	T	M	I	R	M	N	L	N	7	S	S	S		S
4DCC104-06	4	104	6	Hainaut	9	Male	No	Never or less than 6 months	Unknown	No	PCV10	2019	Nasopharynx		23B	23B0	ST11655	0.03	0.03	-	-	-	-	-	-	-	S	N	T	E	T	M	I	R	M	N	L	N	7	S	S	S		S
4DCC104-07	4	104	7	Hainaut	23	Male	No	Never or less than 6 months	Unknown	Yes	PCV10	2019	Nasopharynx		23B	23B0	ST11655	0.01	0.03	-	-	-	-	-	-	-	S	N	T	E	T	M	I	R	M	N	L	N	7	S	S	S		S
4DCC108-07	4	108	7	Brussels Capital Region	21	Female	Yes	Never or less than 6 months	No	Yes	PCV10	2019	Nasopharynx		23B	23B1	ST2372	0.25	0.06	-	-	-	-	-	-	-	T	D	A	G	S	M	I	G	M	H	L	N	5	S	S	S		R
4DCC108-08	4	108	8	Brussels Capital Region	21	Female	Yes	Never or less than 6 months	Yes	No	PCV10	2019	Nasopharynx		23B	23B1	ST2372	0.25	0.06	-	-	-	-	-	-	-	T	D	A	G	S	M	I	G	M	H	L	N	5	S	S	S		R
4DCC113-01	4	113	1	Liege	11	Female	No	Never or less than 6 months	No	Yes	Unknown	2019	Nasopharynx		23B	23B0	ST439	0.01	0.03	-	-	-	-	-	-	-	S	N	T	E	T	M	I	R	M	N	L	N	7	S	S	S		S
4DCC113-07	4	113	7	Liege	19	Female	No	Never or less than 6 months	No	Yes	PCV10	2019	Nasopharynx		23B	23B0	ST439	0.01	0.03	-	-	-	-	-	-	-	S	N	T	E	T	M	I	R	M	N	L	N	7	S	S	S		S
4DCC113-10	4	113	10	Liege	12	Female	No	Never or less than 6 months	Yes	Yes	PCV10	2019	Nasopharynx		23B	23B0	ST439	0.03	0.01	-	-	-	-	-	-	-	S	N	T	E	T	M	I	R	M	N	L	N	7	S	S	S		S
4DCC120-05	4	120	5	Hainaut	26	Male	No	6 months or more, but not anymore at the moment of sampling	Yes	No	PCV10	2019	Nasopharynx		23B	23B1	ST9380	0.125	0.06	-	-	-	-	-	-	-	S	N	A	G	A	M	I	G	M	H	L	N	5	S	S	S		R
4DCC121-03	4	121	3	Brussels Capital Region	Unknown	Male	Unknown	Unknown	No	No	Unknown	2019	Nasopharynx		23B	23B0	ST9867	0.03	0.03	-	-	-	-	-	-	-	S	N	T	E	T	M	I	R	M	N	L	N	7	S	S	S		S
4DCC126-06	4	126	6	Brussels Capital Region	29	Male	No	Never or less than 6 months	No	Yes	PCV10	2019	Nasopharynx		23B	23B0	ST11655	0.03	0.01	-	-	-	-	-	-	-	S	N	T	E	T	M	I	R	M	N	L	N	7	S	S	S		S
4DCC131-01	4	131	1	Flemish Brabant	25	Male	No	Never or less than 6 months	Yes	No	PCV10	2019	Nasopharynx		23B	23B1	ST2372	0.25	0.06	-	-	-	-	-	-	-	T	D	A	G	S	M	I	G	M	H	L	N	5	S	S	S		I
4DCC131-05	4	131	5	Flemish Brabant	25	Male	No	6 months or more, but not anymore at the moment of sampling	No	No	PCV10	2019	Nasopharynx		23B	23B1	ST2372	0.25	0.06	-	-	-	-	-	-	-	T	D	A	G	S	M	I	G	M	H	L	N	5	S	S	S		S
4DCC131-06	4	131	6	Flemish Brabant	25	Male	No	6 months or more, but not anymore at the moment of sampling	No	Yes	PCV10	2019	Nasopharynx		23B	23B1	ST2372	0.25	0.06	-	-	-	-	-	-	-	T	D	A	G	S	M	I	G	M	H	L	N	5	S	S	S		S
4DCC132-03	4	132	3	Flemish Brabant	15	Male	No	Never or less than 6 months	No	No	PCV10	2019	Nasopharynx		23B	23B0	ST8959	0.125	0.125	-	-	-	-	-	-	-	S	N	A	G	S	M	I	G	M	N	L	N	7	S	S	S		S
4DCC132-09	4	132	9	Flemish Brabant	21	Female	No	6 months or more, but not anymore at the moment of sampling	No	Yes	PCV10	2019	Nasopharynx		23B	23B0	ST8959	0.125	0.125	-	-	-	-	-	-	-	S	N	A	G	S	M	I	G	M	N	L	N	7	S	S	S		S
5DCC001-03	5	1	3	East Flanders	14	Male	No	Never or less than 6 months	Yes	Yes	Mixed status	2020	Nasopharynx		23B	23B1	ST1349	0.25	0.125	-	-	-	-	-	-	-	T	D	A	G	A	M	I	R	M	H	L	N	5	S	S	S		R
5DCC001-04	5	1	4	East Flanders	8	Female	Yes	Never or less than 6 months	Yes	Yes	PCV13	2020	Nasopharynx		23B	23B1	ST17487	0.03	0.03	-	-	-	-	-	-	-	T	D	T	E	T	M	I	R	M	N	L	N	5	S	S	S		S
5DCC001-06	5	1	6	East Flanders	24	Male	Yes	Never or less than 6 months	Yes	Yes	PCV10	2020	Nasopharynx		23B	23B1	ST17487	0.03	0.03	-	-	-	-	-	-	-	T	D	T	E	T	M	I	R	M	N	L	N	5	S	S	S		S
5DCC001-08	5	1	8	East Flanders	18	Male	No	Never or less than 6 months	No	No	PCV10	2020	Nasopharynx		23B	23B1	ST2372	0.25	0.06	-	-	-	-	-	-	-	T	D	A	G	S	M	I	G	M	H	L	N	5	S	S	S		R
5DCC009-04	5	9	4	Antwerp	12	Female	No	Still breastfeeding at the moment of sampling	No	Yes	Mixed status	2019	Nasopharynx		23B	23B0	ST439	0.03	0.01	-	-	-	-	-	-	-	S	N	T	E	T	M	I	R	M	N	L	N	7	S	S	S		S
5DCC009-06	5	9	6	Antwerp	13	Male	No	Never or less than 6 months	No	Yes	Mixed status	2019	Nasopharynx		23B	23B0	ST439	0.03	0.03	-	-	-	-	-	-	-	S	N	T	E	T	M	I	R	M	N	L	N	7	S	I	I		S
5DCC009-08	5	9	8	Antwerp	21	Male	No	Never or less than 6 months	No	Yes	PCV10	2019	Nasopharynx		23B	23B0	ST439	0.03	0.03	-	-	-	-	-	-	-	S	N	T	E	T	M	I	R	M	N	L	N	7	S	S	S		S
5DCC016-02	5	16	2	Hainaut	28	Male	No	Never or less than 6 months	No	No	Unknown	2020	Nasopharynx		23B	23B0	ST9867	0.03	0.03	-	-	-	-	-	-	-	S	N	T	E	T	M	I	R	M	N	L	N	7	S	S	S		S
5DCC016-07	5	16	7	Hainaut	12	Male	No	Still breastfeeding at the moment of sampling	No	Yes	Unknown	2020	Nasopharynx		23B	23B0	ST8959	0.125	0.125	-	-	-	-	-	-	-	S	N	A	G	S	M	I	G	M	N	L	N	7	S	S	S		S
5DCC019-04	5	19	4	West Flanders	28	Male	No	Never or less than 6 months	Yes	No	PCV10	2020	Nasopharynx		23B	23B0	ST439	0.01	0.01	-	-	-	-	-	-	-	S	N	T	E	T	M	I	R	M	N	L	N	7	S	S	S		S
5DCC019-05	5	19	5	West Flanders	22	Male	No	Never or less than 6 months	Yes	No	PCV10	2020	Nasopharynx		23B	23B0	ST439	0.03	0.03	-	-	-	-	-	-	-	S	N	T	E	T	M	I	R	M	N	L	N	7	S	S	S		S
5DCC020-06	5	20	6	East Flanders	8	Female	No	Never or less than 6 months	No	Yes	Mixed status	2020	Nasopharynx		23B	23B0	ST1078	0.03	0.01	1	0.99	-	-	-	-	1	S	N	T	E	T	M	I	R	M	N	L	N	101	S	R	R		R
5DCC023-05	5	23	5	Hainaut	21	Female	Yes	6 months or more, but not anymore at the moment of sampling	No	Yes	PCV10	2020	Nasopharynx		23B	23B0	ST8959	0.125	0.125	-	-	-	-	-	-	-	S	N	A	G	S	M	I	G	M	N	L	N	7	S	R	R		S
5DCC023-06	5	23	6	Hainaut	19	Female	No	6 months or more, but not anymore at the moment of sampling	Yes	No	PCV10	2020	Nasopharynx		23B	23B0	ST8959	0.125	0.125	-	-	-	-	-	-	-	S	N	A	G	S	M	I	G	M	N	L	N	7	S	S	S		S
5DCC030-03	5	30	3	Limburg	29	Female	No	6 months or more, but not anymore at the moment of sampling	No	Yes	PCV10	2020	Nasopharynx		23B	23B1	ST2372	0.25	0.06	-	-	-	-	-	-	-	T	D	A	G	S	M	I	G	M	H	L	N	5	S	S	S		R
5DCC030-06	5	30	6	Limburg	25	Male	Yes	6 months or more, but not anymore at the moment of sampling	No	Yes	PCV10	2020	Nasopharynx		23B	23B1	ST2372	0.25	0.06	-	-	-	-	-	-	-	T	D	A	G	S	M	I	G	M	H	L	N	5	S	S	S		S
5DCC036-02	5	36	2	Flemish Brabant	9	Male	No	6 months or more, but not anymore at the moment of sampling	Yes	Yes	PCV10	2020	Nasopharynx		23B	23B0	ST8959	0.125	0.125	-	-	-	-	-	-	-	S	N	A	G	S	M	I	G	M	N	L	N	7	S	S	S		S
5DCC036-07	5	36	7	Flemish Brabant	16	Male	No	Never or less than 6 months	No	Yes	PCV10	2020	Nasopharynx		23B	23B0	ST8959	0.125	0.125	-	-	-	-	-	-	-	S	N	A	G	S	M	I	G	M	N	L	N	7	S	S	S		S
5DCC036-09	5	36	9	Flemish Brabant	18	Female	No	Never or less than 6 months	No	Yes	PCV10	2020	Nasopharynx		23B	23B0	ST8959	0.125	0.125	-	-	-	-	-	-	-	S	N	A	G	S	M	I	G	M	N	L	N	7	S	S	S		S
5DCC037-06	5	37	6	Brussels Capital Region	16	Female	No	6 months or more, but not anymore at the moment of sampling	No	Yes	PCV10	2020	Nasopharynx		23B	23B1	ST1349	0.25	0.25	-	-	-	-	-	-	-	T	D	A	G	A	M	I	R	M	H	L	N	5	S	S	S		S
5DCC037-07	5	37	7	Brussels Capital Region	12	Male	No	6 months or more, but not anymore at the moment of sampling	Yes	Yes	PCV10	2020	Nasopharynx		23B	23B0	ST8959	0.125	0.125	-	-	-	-	-	-	-	S	N	A	G	S	M	I	G	M	N	L	N	7	S	S	S		S
5DCC037-10	5	37	10	Brussels Capital Region	8	Female	No	Still breastfeeding at the moment of sampling	No	Yes	PCV10	2020	Nasopharynx		23B	23B0	ST8959	0.125	0.125	-	-	-	-	-	-	-	S	N	A	G	S	M	I	G	M	N	L	N	7	S	S	S		S
5DCC039-04	5	39	4	Liege	9	Female	No	6 months or more, but not anymore at the moment of sampling	No	No	PCV10	2020	Nasopharynx		23B	23B0	ST9867	0.03	0.03	-	-	-	-	-	-	-	S	N	T	E	T	M	I	R	M	N	L	N	7	S	S	S		S
5DCC043-05	5	43	5	Walloon Brabant	23	Female	No	Never or less than 6 months	Yes	No	PCV10	2020	Nasopharynx		23B	23B1	ST2372	0.25	0.06	-	-	-	-	-	-	-	T	D	A	G	S	M	I	G	M	H	L	N	5	S	S	S		R
5DCC049-03	5	49	3	East Flanders	6	Male	No	Never or less than 6 months	No	Yes	Mixed status	2020	Nasopharynx		23B	23B1	ST2372	0.25	0.06	-	-	-	-	-	-	-	T	D	A	G	S	M	I	G	M	H	L	N	5	S	S	S		R
5DCC052-01	5	52	1	Hainaut	22	Female	No	Never or less than 6 months	No	No	PCV10	2019	Nasopharynx		23B	23B1	Unknown ST_1	0.03	0.06	-	-	-	-	-	-	-	T	D	A	G	S	M	I	R	M	N	L	N	5	S	S	S		R
5DCC052-02	5	52	2	Hainaut	28	Female	No	Never or less than 6 months	No	No	PCV10	2019	Nasopharynx		23B	23B1	Unknown ST_1	0.03	0.06	-	-	-	-	-	-	-	T	D	A	G	S	M	I	R	M	N	L	N	5	S	S	S		R
5DCC052-06	5	52	6	Hainaut	12	Male	No	Never or less than 6 months	No	No	PCV10	2019	Nasopharynx		23B	23B1	Unknown ST_1	0.03	0.06	-	-	-	-	-	-	-	T	D	A	G	S	M	I	R	M	N	L	N	5	S	S	S		R
5DCC057-06	5	57	6	East Flanders	16	Female	No	Still breastfeeding at the moment of sampling	Yes	Yes	Unknown	2020	Nasopharynx		23B	23B1	ST2372	0.25	0.06	-	-	-	-	-	-	-	T	D	A	G	S	M	I	G	M	H	L	N	5	S	S	S		I
5DCC058-07	5	58	7	Liege	21	Female	No	6 months or more, but not anymore at the moment of sampling	No	Yes	PCV10	2020	Nasopharynx		23B	23B1	ST2372	0.25	0.06	-	-	-	-	-	-	-	T	D	A	G	S	M	I	G	M	H	L	N	5	S	S	S		R
5DCC059-09	5	59	9	Liege	25	Male	Yes	Never or less than 6 months	No	No	Not vaccinated	2020	Nasopharynx		23B	23B1	ST2372	0.25	0.06	-	-	-	-	-	-	-	T	D	A	G	S	M	I	G	M	H	L	N	5	S	S	S		I
5DCC063-02	5	63	2	Walloon Brabant	26	Male	No	6 months or more, but not anymore at the moment of sampling	No	No	Mixed status	2020	Nasopharynx		23B	23B1	ST2372	0.25	0.06	-	-	-	-	-	-	-	T	D	A	G	S	M	I	G	M	H	L	N	5	S	S	S		R
5DCC063-03	5	63	3	Walloon Brabant	20	Male	No	Never or less than 6 months	No	Yes	PCV10	2020	Nasopharynx		23B	23B1	ST2372	0.25	0.06	-	-	-	-	-	-	-	T	D	A	G	S	M	I	G	M	H	L	N	5	S	S	S		R
5DCC069-05	5	69	5	West Flanders	18	Female	No	Never or less than 6 months	No	Yes	PCV10	2020	Nasopharynx		23B	23B1	ST2372	0.125	0.06	-	-	-	-	-	-	-	T	D	A	G	S	M	I	G	M	H	L	N	5	S	S	S		I
5DCC069-12	5	69	12	West Flanders	9	Male	No	Still breastfeeding at the moment of sampling	No	No	PCV10	2020	Nasopharynx		23B	23B1	ST2372	0.25	0.06	-	-	-	-	-	-	-	T	D	A	G	S	M	I	G	M	H	L	N	5	S	S	S		I
5DCC069-13	5	69	13	West Flanders	28	Female	No	6 months or more, but not anymore at the moment of sampling	No	Yes	PCV10	2020	Nasopharynx		23B	23B1	ST2372	0.25	0.06	-	-	-	-	-	-	-	T	D	A	G	S	M	I	G	M	H	L	N	5	S	S	S		R
5DCC071-06	5	71	6	Flemish Brabant	9	Male	No	Never or less than 6 months	No	Yes	PCV10	2020	Nasopharynx		23B	23B0	ST9867	0.03	0.03	-	-	-	-	-	-	-	S	N	T	E	T	M	I	R	M	N	L	N	7	S	S	S		S
5DCC071-07	5	71	7	Flemish Brabant	21	Male	No	Never or less than 6 months	No	No	PCV10	2020	Nasopharynx		23B	23B0	ST9867	0.03	0.03	-	-	-	-	-	-	-	S	N	T	E	T	M	I	R	M	N	L	N	7	S	S	S		S
5DCC071-10	5	71	10	Flemish Brabant	7	Male	Yes	Never or less than 6 months	No	No	Mixed status	2020	Nasopharynx		23B	23B0	ST9867	0.03	0.01	-	-	-	-	-	-	-	S	N	T	E	T	M	I	R	M	N	L	N	7	S	S	S		S
5DCC073-01	5	73	1	Namur	13	Male	No	Never or less than 6 months	No	No	Mixed status	2020	Nasopharynx		23B	23B1	ST2372	0.25	0.06	-	-	-	-	-	-	-	T	D	A	G	S	M	I	G	M	H	L	N	5	S	S	S		S
5DCC074-02	5	74	2	East Flanders	17	Female	No	Never or less than 6 months	No	Yes	Unknown	2020	Nasopharynx		23B	23B1	ST1349	0.5	0.25	-	-	-	1	-	-	-	T	D	A	G	A	M	I	R	M	H	L	N	5	S	S	S		S
5DCC075-01	5	75	1	West Flanders	12	Female	No	Never or less than 6 months	Yes	Yes	PCV10	2020	Nasopharynx		23B	23B1	ST2372	0.5	0.06	-	-	-	-	-	-	-	T	D	A	G	S	M	I	G	M	H	L	N	5	S	S	S		R
5DCC075-04	5	75	4	West Flanders	13	Female	No	Never or less than 6 months	No	Yes	Mixed status	2020	Nasopharynx		23B	23B1	ST2372	0.25	0.06	-	-	-	-	-	-	-	T	D	A	G	S	M	I	G	M	H	L	N	5	S	S	S		R
5DCC075-05	5	75	5	West Flanders	27	Female	No	6 months or more, but not anymore at the moment of sampling	No	No	PCV10	2020	Nasopharynx		23B	23B1	ST2372	0.25	0.06	-	-	-	-	-	-	-	T	D	A	G	S	M	I	G	M	H	L	N	5	S	S	S		R
5DCC075-09	5	75	9	West Flanders	16	Male	No	Never or less than 6 months	No	No	PCV10	2020	Nasopharynx		23B	23B1	ST2372	0.25	0.06	-	-	-	-	-	-	-	T	D	A	G	S	M	I	G	M	H	L	N	5	S	S	S		I
5DCC076-03	5	76	3	West Flanders	11	Female	Yes	Never or less than 6 months	Yes	No	PCV10	2019	Nasopharynx		23B	23B1	ST2372	0.5	0.06	-	-	-	-	-	-	-	T	D	A	G	S	M	I	G	M	H	L	N	5	S	S	S		S
5DCC076-05	5	76	5	West Flanders	12	Female	No	Never or less than 6 months	No	No	PCV13	2019	Nasopharynx		23B	23B1	ST2372	0.25	0.06	-	-	-	-	-	-	-	T	D	A	G	S	M	I	G	M	H	L	N	5	S	S	S		S
5DCC087-02	5	87	2	Antwerp	5	Male	No	Never or less than 6 months	No	No	Mixed status	2019	Nasopharynx		23B	23B0	ST355	0.03	0.03	-	-	-	-	-	-	-	S	N	T	E	T	M	I	R	M	N	L	N	7	S	R	R		S
5DCC093-04	5	93	4	Antwerp	22	Female	No	Never or less than 6 months	No	No	PCV10	2019	Nasopharynx		23B	23B1	ST2372	0.25	0.06	-	-	-	-	-	-	-	T	D	A	G	S	M	I	G	M	H	L	N	5	S	S	S		I
5DCC095-05	5	95	5	Antwerp	26	Female	No	Never or less than 6 months	No	Yes	PCV10	2019	Nasopharynx		23B	23B0	ST9579	0.03	0.03	-	-	-	-	-	-	-	S	N	T	E	T	M	I	R	M	N	L	N	7	S	S	S		S
5DCC096-05	5	96	5	Limburg	26	Female	No	6 months or more, but not anymore at the moment of sampling	No	Yes	PCV10	2020	Nasopharynx		23B	23B1	Unknown ST_2	0.5	0.125	1	0.99	-	-	-	-	1	T	D	A	G	A	M	I	G	M	N	L	N	10	S	R	R		S
5DCC098-04	5	98	4	Limburg	19	Male	No	6 months or more, but not anymore at the moment of sampling	No	No	PCV10	2020	Nasopharynx		23B	23B1	ST4253	1	0.125	1	0.99	-	-	-	-	1	T	D	A	G	S	M	I	G	M	N	L	N	10	S	R	R		S
5DCC098-05	5	98	5	Limburg	27	Male	No	6 months or more, but not anymore at the moment of sampling	No	No	PCV10	2020	Nasopharynx		23B	23B1	ST4253	1	0.125	1	0.99	-	-	-	-	1	T	D	A	G	S	M	I	G	M	N	L	N	10	S	R	R		S
5DCC098-07	5	98	7	Limburg	18	Female	No	Never or less than 6 months	No	No	PCV10	2020	Nasopharynx		23B	23B1	ST4253	1	0.125	1	0.99	-	-	-	-	1	T	D	A	G	S	M	I	G	M	N	L	N	10	S	R	R		S
5DCC101-05	5	101	5	Flemish Brabant	8	Female	No	6 months or more, but not anymore at the moment of sampling	No	Yes	PCV10	2020	Nasopharynx		23B	23B0	ST439	0.03	0.03	-	-	-	-	-	-	-	S	N	T	E	T	M	I	R	M	N	L	N	7	S	S	S		S
5DCC101-13	5	101	13	Flemish Brabant	19	Male	No	Still breastfeeding at the moment of sampling	Yes	Yes	PCV10	2020	Nasopharynx		23B	23B1	ST2372	0.25	0.06	-	-	-	-	-	-	-	T	D	A	G	S	M	I	G	M	H	L	N	5	S	S	S		I
5DCC102-01	5	102	1	Brussels Capital Region	19	Female	No	Never or less than 6 months	Yes	No	PCV10	2020	Nasopharynx		23B	23B1	ST2372	0.25	0.06	-	-	-	-	-	-	-	T	D	A	G	S	M	I	G	M	H	L	N	5	S	S	S		R
5DCC102-09	5	102	9	Brussels Capital Region	11	Female	No	Still breastfeeding at the moment of sampling	No	No	PCV10	2020	Nasopharynx		23B	23B1	ST7121	0.25	0.25	-	-	-	-	-	-	-	T	D	A	G	A	M	I	R	M	H	L	N	5	S	S	S		R
5DCC106-08	5	106	8	Brussels Capital Region	23	Male	No	6 months or more, but not anymore at the moment of sampling	No	Yes	PCV10	2020	Nasopharynx		23B	23B0	ST9579	0.03	0.01	-	-	-	-	-	-	-	S	N	T	E	T	M	I	R	M	N	L	N	7	S	S	S		S
5DCC107-06	5	107	6	Brussels Capital Region	6	Female	No	Still breastfeeding at the moment of sampling	No	No	PCV10	2020	Nasopharynx		23B	23B1	ST2372	0.25	0.06	-	-	-	-	-	-	-	T	D	A	G	S	M	I	G	M	H	L	N	5	S	S	S		R
5DCC107-09	5	107	9	Brussels Capital Region	18	Male	No	Never or less than 6 months	No	Yes	Unknown	2020	Nasopharynx		23B	23B0	ST11655	0.03	0.03	-	-	-	-	-	-	-	S	N	T	E	T	M	I	R	M	N	L	N	7	S	S	S		S
5DCC110-11	5	110	11	Hainaut	18	Male	No	6 months or more, but not anymore at the moment of sampling	Yes	Yes	PCV10	2020	Nasopharynx		23B	23B1	ST9380	0.25	0.06	-	-	-	-	-	-	-	S	N	A	G	A	M	I	G	M	H	L	N	5	S	S	S		R
5DCC110-13	5	110	13	Hainaut	19	Female	No	Never or less than 6 months	Yes	No	PCV10	2020	Nasopharynx		23B	23B1	ST2372	0.25	0.06	-	-	-	-	-	-	-	T	D	A	G	S	M	I	G	M	H	L	N	5	S	S	S		R
5DCC113-03	5	113	3	Liege	23	Female	No	Never or less than 6 months	No	No	PCV10	2020	Nasopharynx		23B	23B0	ST439	0.03	0.03	-	-	-	-	-	-	-	S	N	T	E	T	M	I	R	M	N	L	N	7	S	S	S		S
5DCC113-08	5	113	8	Liege	15	Male	No	Never or less than 6 months	Yes	Yes	PCV10	2020	Nasopharynx		23B	23B0	ST439	0.03	0.03	-	-	-	-	-	-	-	S	N	T	E	T	M	I	R	M	N	L	N	7	S	S	S		S
5DCC132-02	5	132	2	Flemish Brabant	16	Male	No	Never or less than 6 months	Yes	No	PCV10	2020	Nasopharynx		23B	23B0	ST9867	0.03	0.03	-	-	-	-	-	-	-	S	N	T	E	T	M	I	R	M	N	L	N	7	S	S	S		S
5DCC132-07	5	132	7	Flemish Brabant	0	Female	No	6 months or more, but not anymore at the moment of sampling	Yes	Yes	PCV10	2020	Nasopharynx		23B	23B0	ST8959	0.125	0.125	-	-	-	-	-	-	-	S	N	A	G	S	M	I	G	M	N	L	N	7	S	S	S		S
5DCC135-06	5	135	6	Antwerp	21	Male	No	Never or less than 6 months	No	Yes	PCV10	2020	Nasopharynx		23B	23B0	ST11655	0.01	0.03	-	-	-	-	-	-	-	S	N	T	E	T	M	I	R	M	N	L	N	7	S	S	S		S
6DCC001-08	6	1	8	East Flanders	17	Female	No	6 months or more, but not anymore at the moment of sampling	No	Yes	Mixed status	2021	Nasopharynx		23B	23B1	ST2372	0.25	0.06	-	-	-	-	-	-	-	T	D	A	G	S	M	I	G	M	H	L	N	5	S	S	S		R
6DCC004-05	6	4	5	Luxembourg	20	Male	No	6 months or more, but not anymore at the moment of sampling	Yes	No	Unknown	2021	Nasopharynx		23B	23B1	ST2372	0.25	0.25	-	-	-	-	-	-	-	T	D	A	G	S	M	I	G	M	H	L	N	5	I	S	S		R
6DCC004-12	6	4	12	Luxembourg	16	Female	No	Never or less than 6 months	Yes	Yes	PCV13	2021	Nasopharynx		23B	23B1	ST2372	0.25	0.06	-	-	-	-	-	-	-	T	D	A	G	S	M	I	G	M	H	L	N	5	I	S	S		R
6DCC012-09	6	12	9	Antwerp	20	Male	No	Never or less than 6 months	No	No	Mixed status	2021	Nasopharynx		23B	23B1	ST2372	0.25	0.06	-	-	-	-	-	-	-	T	D	A	G	S	M	I	G	M	H	L	N	5	S	S	S		I
6DCC012-12	6	12	12	Antwerp	15	Male	No	Never or less than 6 months	No	Yes	PCV13	2021	Nasopharynx		23B	23B1	ST2372	0.25	0.06	-	-	-	-	-	-	-	T	D	A	G	S	M	I	G	M	H	L	N	5	I	S	S		R
6DCC016-08	6	16	8	Hainaut	19	Female	No	6 months or more, but not anymore at the moment of sampling	No	Yes	Unknown	2021	Nasopharynx		23B	23B1	ST1448	0.01	0.01	-	-	-	-	-	-	-	S	N	T	E	T	M	I	R	M	N	L	N	7	S	S	S		S
6DCC022-04	6	22	4	Hainaut	29	Male	No	Never or less than 6 months	No	Yes	PCV10	2021	Nasopharynx		23B	23B1	ST9380	0.125	0.06	-	-	-	-	-	-	-	S	N	A	G	A	M	I	G	M	H	L	N	5	S	S	S		R
6DCC023-01	6	23	1	Hainaut	21	Female	No	6 months or more, but not anymore at the moment of sampling	No	Yes	Mixed status	2021	Nasopharynx		23B	23B1	ST2372	0.25	0.03	-	-	-	-	-	-	-	T	D	A	G	S	M	I	G	M	H	L	N	5	S	S	S		I
6DCC025-14	6	25	14	West Flanders	21	Male	No	Never or less than 6 months	No	Yes	Mixed status	2021	Nasopharynx		23B	23B0	ST8959	0.125	0.125	-	-	-	-	-	-	-	S	N	A	G	S	M	I	G	M	N	L	N	7	I	S	S		S
6DCC030-04	6	30	4	Limburg	29	Male	No	Never or less than 6 months	No	No	PCV10	2021	Nasopharynx		23B	23B1	ST2372	0.25	0.06	-	-	-	-	-	-	-	T	D	A	G	S	M	I	G	M	H	L	N	5	S	S	S		I
6DCC030-06	6	30	6	Limburg	25	Female	No	Never or less than 6 months	No	Yes	Mixed status	2021	Nasopharynx		23B	23B1	ST2372	0.25	0.06	-	-	-	-	-	-	-	T	D	A	G	S	M	I	G	M	H	L	N	5	S	S	S		I
6DCC030-07	6	30	7	Limburg	22	Male	No	6 months or more, but not anymore at the moment of sampling	No	No	Mixed status	2021	Nasopharynx		23B	23B1	ST2372	0.25	0.06	-	-	-	-	-	-	-	T	D	A	G	S	M	I	G	M	H	L	N	5	S	S	S		I
6DCC030-09	6	30	9	Limburg	19	Male	No	Never or less than 6 months	No	No	Mixed status	2021	Nasopharynx		23B	23B1	ST2372	0.25	0.06	-	-	-	-	-	-	-	T	D	A	G	S	M	I	G	M	H	L	N	5	S	R	R		S
6DCC031-08	6	31	8	East Flanders	25	Female	No	Never or less than 6 months	No	No	Mixed status	2020	Nasopharynx		23B	23B1	ST2372	0.03	0.03	-	-	-	-	-	-	-	S	N	A	G	S	M	I	R	M	N	L	N	5	S	S	S		R
6DCC031-12	6	31	12	East Flanders	23	Male	No	6 months or more, but not anymore at the moment of sampling	No	No	PCV10	2021	Nasopharynx		23B	23B1	ST2372	0.03	0.03	-	-	-	-	-	-	-	S	N	A	G	S	M	I	R	M	N	L	N	5	I	S	S		I
6DCC031-14	6	31	14	East Flanders	24	Female	No	Never or less than 6 months	No	Yes	Mixed status	2021	Nasopharynx		23B	23B1	ST2372	0.03	0.03	-	-	-	-	-	-	-	S	N	A	G	S	M	I	R	M	N	L	N	5	I	S	S		R
6DCC035-08	6	35	8	Limburg	25	Female	No	6 months or more, but not anymore at the moment of sampling	No	Yes	Mixed status	2021	Nasopharynx		23B	23B1	ST2372	0.25	0.06	-	-	-	-	-	-	-	T	D	A	G	S	M	I	G	M	H	L	N	5	S	S	S		R
6DCC036-02	6	36	2	Flemish Brabant	10	Female	No	Never or less than 6 months	No	No	PCV13	2020	Nasopharynx		23B	23B1	ST1349	0.25	0.125	-	-	-	-	-	0.99	-	T	D	A	G	A	M	I	R	M	H	L	N	5	S	S	S		S
6DCC036-08	6	36	8	Flemish Brabant	17	Male	No	Still breastfeeding at the moment of sampling	No	Yes	Mixed status	2020	Nasopharynx		23B	23B0	ST8959	0.125	0.125	-	-	-	-	-	-	-	S	N	A	G	S	M	I	G	M	N	L	N	7	S	S	S		S
6DCC037-02	6	37	2	Brussels Capital Region	24	Male	No	6 months or more, but not anymore at the moment of sampling	No	No	Mixed status	2021	Nasopharynx		23B	23B0	ST8959	0.125	0.125	-	-	-	-	-	-	-	S	N	A	G	S	M	I	G	M	N	L	N	7	S	S	S		S
6DCC037-03	6	37	3	Brussels Capital Region	22	Male	No	Never or less than 6 months	No	Yes	Mixed status	2021	Nasopharynx		23B	23B1	ST2372	0.25	0.06	-	-	-	-	-	-	-	T	D	A	G	S	M	I	G	M	H	L	N	5	S	S	S		S
6DCC037-04	6	37	4	Brussels Capital Region	20	Female	No	Never or less than 6 months	No	Yes	Mixed status	2021	Nasopharynx		23B	23B1	ST2372	0.25	0.06	-	-	-	-	-	-	-	T	D	A	G	S	M	I	G	M	H	L	N	5	S	S	S		S
6DCC039-06	6	39	6	Liege	17	Female	No	Never or less than 6 months	Yes	Yes	Unknown	2021	Nasopharynx		23B	23B1	ST2372	0.25	0.06	-	-	-	-	-	-	-	T	D	A	G	S	M	I	G	M	H	L	N	5	S	S	S		R
6DCC039-07	6	39	7	Liege	21	Female	No	6 months or more, but not anymore at the moment of sampling	No	No	Unknown	2021	Nasopharynx		23B	23B1	ST2372	0.25	0.06	-	-	-	-	-	-	-	T	D	A	G	S	M	I	G	M	H	L	N	5	S	S	S		R
6DCC042-11	6	42	11	Liege	27	Female	No	Still breastfeeding at the moment of sampling	No	No	Mixed status	2021	Nasopharynx		23B	23B1	ST2372	0.25	0.06	-	-	-	-	-	-	-	T	D	A	G	S	M	I	G	M	H	L	N	5	I	S	S		R
6DCC045-08	6	45	8	Luxembourg	29	Male	No	Unknown	No	No	PCV10	2021	Nasopharynx		23B	23B1	ST2372	0.25	0.06	-	-	-	-	-	-	-	T	D	A	G	S	M	I	G	M	H	L	N	5	I	S	S		R
6DCC051-16	6	51	16	Antwerp	17	Male	No	Never or less than 6 months	No	No	PCV13	2021	Nasopharynx		23B	23B0	ST355	0.03	0.03	-	-	-	-	-	-	-	S	N	T	E	T	M	I	R	M	N	L	N	7	I	S	S		S
6DCC051-17	6	51	17	Antwerp	6	Male	No	Still breastfeeding at the moment of sampling	No	No	PCV13	2021	Nasopharynx		23B	23B0	ST355	0.03	0.03	-	-	-	-	-	-	-	S	N	T	E	T	M	I	R	M	N	L	N	7	I	R	R		S
6DCC053-02	6	53	2	East Flanders	21	Male	No	Never or less than 6 months	No	Yes	Mixed status	2021	Nasopharynx		23B	23B1	ST1349	0.125	0.06	-	-	-	-	-	-	-	T	D	A	G	A	M	I	G	M	H	L	N	5	I	S	S		R
6DCC057-02	6	57	2	East Flanders	25	Male	No	6 months or more, but not anymore at the moment of sampling	No	No	PCV10	2020	Nasopharynx		23B	23B1	ST2372	0.25	0.06	-	-	-	-	-	-	-	T	D	A	G	S	M	I	G	M	H	L	N	5	S	S	S		R
6DCC058-04	6	58	4	Liege	19	Female	No	Never or less than 6 months	No	No	PCV13	2021	Nasopharynx		23B	23B1	ST2372	0.25	0.06	-	-	-	-	-	-	-	T	D	A	G	S	M	I	G	M	H	L	N	5	I	I	I		R
6DCC060-02	6	60	2	Brussels Capital Region	21	Female	No	6 months or more, but not anymore at the moment of sampling	No	Yes	Mixed status	2021	Nasopharynx		23B	23B0	ST9867	0.03	0.03	-	-	-	-	-	-	-	S	N	T	E	T	M	I	R	M	N	L	N	7	I	S	S		S
6DCC061-03	6	61	3	Limburg	10	Female	No	6 months or more, but not anymore at the moment of sampling	No	Yes	PCV13	2021	Nasopharynx		23B	23B1	ST2372	0.25	0.06	-	-	-	-	-	-	-	T	D	A	G	S	M	I	G	M	H	L	N	5	I	S	S		I
6DCC061-04	6	61	4	Limburg	12	Male	No	Never or less than 6 months	No	No	PCV13	2021	Nasopharynx		23B	23B0	ST11655	0.03	0.01	-	-	-	-	-	-	-	S	N	T	E	T	M	I	R	M	N	L	N	7	S	S	S		S
6DCC061-05	6	61	5	Limburg	18	Female	No	6 months or more, but not anymore at the moment of sampling	Unknown	Yes	PCV13	2021	Nasopharynx		23B	23B1	ST2372	0.25	0.06	-	-	-	-	-	-	-	T	D	A	G	S	M	I	G	M	H	L	N	5	I	S	S		I
6DCC065-11	6	65	11	Brussels Capital Region	28	Female	No	Never or less than 6 months	No	Yes	Mixed status	2021	Nasopharynx		23B	23B1	ST2372	0.25	0.06	-	-	-	-	-	-	-	T	D	A	G	S	M	I	G	M	H	L	N	5	I	R	R		R
6DCC069-10	6	69	10	West Flanders	11	Male	No	Never or less than 6 months	Yes	No	PCV13	2021	Nasopharynx		23B	23B1	ST2372	0.25	0.06	-	-	-	-	-	-	-	T	D	A	G	S	M	I	G	M	H	L	N	5	S	S	S		R
6DCC069-12	6	69	12	West Flanders	29	Female	No	Never or less than 6 months	Unknown	No	PCV10	2021	Nasopharynx		23B	23B1	ST2372	0.125	0.03	-	-	-	-	-	-	-	T	D	A	G	S	M	I	G	M	H	L	N	5	I	S	S		S
6DCC069-14	6	69	14	West Flanders	19	Female	No	6 months or more, but not anymore at the moment of sampling	No	No	Not vaccinated	2021	Nasopharynx		23B	23B1	ST2372	0.125	0.03	-	-	-	-	-	-	-	T	D	A	G	S	M	I	G	M	H	L	N	5	I	S	S		S
6DCC070-02	6	70	2	East Flanders	30	Male	No	Never or less than 6 months	No	Yes	PCV10	2021	Nasopharynx		23B	23B1	ST2372	0.25	0.06	-	-	-	-	-	0.99	-	T	D	A	G	S	M	I	G	M	H	L	N	5	S	S	S		R
6DCC070-06	6	70	6	East Flanders	25	Female	No	6 months or more, but not anymore at the moment of sampling	No	No	Mixed status	2021	Nasopharynx		23B	23B1	ST2372	0.25	0.06	-	-	-	-	-	-	-	T	D	A	G	S	M	I	G	M	H	L	N	5	S	S	S		R
6DCC070-08	6	70	8	East Flanders	26	Female	No	Never or less than 6 months	No	Yes	Mixed status	2021	Nasopharynx		23B	23B1	ST2372	0.25	0.06	-	-	-	-	-	-	-	T	D	A	G	S	M	I	G	M	H	L	N	5	S	S	S		R
6DCC071-02	6	71	2	Flemish Brabant	24	Male	No	Never or less than 6 months	No	No	Mixed status	2021	Nasopharynx		23B	23B0	ST9867	0.03	0.03	-	-	-	-	-	-	-	S	N	T	E	T	M	I	R	M	N	L	N	7	S	S	S		S
6DCC071-03	6	71	2	Flemish Brabant	11	Female	No	Never or less than 6 months	Yes	No	PCV13	2021	Nasopharynx		23B	23B0	ST9867	0.03	0.03	-	-	-	-	-	-	-	S	N	T	E	T	M	I	R	M	N	L	N	7	S	S	S		S
6DCC071-04	6	71	4	Flemish Brabant	7	Male	No	Never or less than 6 months	Yes	No	PCV13	2021	Nasopharynx		23B	23B0	ST9867	0.03	0.03	-	-	-	-	-	-	-	S	N	T	E	T	M	I	R	M	N	L	N	7	S	S	S		S
6DCC071-06	6	71	6	Flemish Brabant	21	Female	No	Never or less than 6 months	No	No	Mixed status	2021	Nasopharynx		23B	23B0	ST9867	0.03	0.03	-	-	-	-	-	-	-	S	N	T	E	T	M	I	R	M	N	L	N	7	S	S	S		S
6DCC071-08	6	71	8	Flemish Brabant	15	Female	No	Never or less than 6 months	No	No	PCV13	2021	Nasopharynx		23B	23B0	ST9867	0.03	0.03	-	-	-	-	-	-	-	S	N	T	E	T	M	I	R	M	N	L	N	7	S	S	S		S
6DCC072-01	6	72	1	East Flanders	28	Male	No	Never or less than 6 months	No	No	PCV10	2021	Nasopharynx		23B	23B1	ST2372	0.25	0.06	-	-	-	-	-	-	-	T	D	A	G	S	M	I	G	M	H	L	N	5	S	S	S		R
6DCC072-02	6	72	2	East Flanders	14	Male	No	Never or less than 6 months	Yes	No	PCV13	2021	Nasopharynx		23B	23B1	ST2372	0.25	0.06	-	-	-	-	-	-	-	T	D	A	G	S	M	I	G	M	H	L	N	5	S	S	S		R
6DCC072-06	6	72	6	East Flanders	22	Male	No	Never or less than 6 months	Yes	No	Mixed status	2021	Nasopharynx		23B	23B1	ST2372	0.25	0.06	-	-	-	-	-	-	-	T	D	A	G	S	M	I	G	M	H	L	N	5	S	S	S		I
6DCC073-02	6	73	2	Namur	22	Male	No	Never or less than 6 months	Yes	Yes	Mixed status	2021	Nasopharynx		23B	23B1	ST2372	0.25	0.06	-	-	-	-	-	-	-	T	D	A	G	S	M	I	G	M	H	L	N	5	S	S	S		S
6DCC074-04	6	74	4	East Flanders	27	Female	No	Never or less than 6 months	Yes	No	Mixed status	2021	Nasopharynx		23B	23B1	ST2372	0.25	0.06	-	-	-	-	-	-	-	T	D	A	G	S	M	I	G	M	H	L	N	5	I	S	S		R
6DCC080-01	6	80	1	Brussels Capital Region	29	Male	No	Never or less than 6 months	No	No	PCV10	2021	Nasopharynx		23B	23B1	ST4534	0.25	0.25	-	-	-	-	-	-	-	T	D	A	G	A	M	I	R	M	H	L	N	5	S	S	S		R
6DCC080-07	6	80	7	Brussels Capital Region	10	Female	No	Still breastfeeding at the moment of sampling	No	Yes	PCV13	2021	Nasopharynx		23B	23B1	Unknown ST_4	0.125	0.03	-	-	-	-	-	-	-	T	D	T	E	T	M	I	G	M	H	L	N	5	S	S	S		R
6DCC084-04	6	84	4	Antwerp	6	Male	No	Never or less than 6 months	No	Yes	PCV13	2021	Nasopharynx		23B	23B0	Unknown ST_5	0.03	0.06	1	0.99	-	-	-	-	1	T	D	A	G	S	M	I	R	M	N	L	N	10	I	R	R		S
6DCC085-04	6	85	4	Brussels Capital Region	21	Male	No	6 months or more, but not anymore at the moment of sampling	Yes	No	Mixed status	2021	Nasopharynx		23B	23B1	ST2372	0.25	0.06	-	-	-	-	-	-	-	T	D	A	G	S	M	I	G	M	H	L	N	5	I	S	S		R
6DCC090-03	6	90	3	Flemish Brabant	26	Female	No	Never or less than 6 months	No	No	Mixed status	2021	Nasopharynx		23B	23B1	ST2372	0.125	0.06	-	-	-	-	-	-	-	T	D	A	G	S	M	I	G	M	H	L	N	5	S	S	S		S
6DCC093-06	6	93	6	Antwerp	7	Female	No	Still breastfeeding at the moment of sampling	No	Yes	PCV13	2021	Nasopharynx		23B	23B1	ST2372	0.25	0.06	-	-	-	-	-	-	-	T	D	A	G	S	M	I	G	M	H	L	N	5	S	S	S		R
6DCC093-08	6	93	8	Antwerp	25	Female	No	Never or less than 6 months	No	No	Mixed status	2021	Nasopharynx		23B	23B1	ST2372	0.25	0.06	-	-	-	-	-	-	-	T	D	A	G	S	M	I	G	M	H	L	N	5	S	S	S		R
6DCC094-10	6	94	10	Antwerp	8	Male	No	Never or less than 6 months	No	No	PCV13	2021	Nasopharynx		23B	23B1	ST2372	0.25	0.06	-	-	-	-	-	-	-	T	D	A	G	S	M	I	G	M	H	L	N	5	S	S	S		R
6DCC096-01	6	96	1	Limburg	14	Male	No	6 months or more, but not anymore at the moment of sampling	No	No	PCV13	2021	Nasopharynx		23B	23B1	Unknown ST_2	0.25	0.06	1	0.99	-	-	-	-	1	T	D	A	G	A	M	I	G	M	N	L	N	10	S	R	R		I
6DCC097-01	6	97	1	Limburg	19	Male	No	Never or less than 6 months	Yes	No	Mixed status	2021	Nasopharynx		23B	23B1	ST2372	0.125	0.03	-	-	-	-	-	-	-	T	D	A	G	S	M	I	G	M	H	L	N	5	S	S	S		R
6DCC097-07	6	97	7	Limburg	26	Female	No	6 months or more, but not anymore at the moment of sampling	No	Yes	Mixed status	2021	Nasopharynx		23B	23B1	ST2372	0.25	0.06	-	-	-	-	-	-	-	T	D	A	G	S	M	I	G	M	H	L	N	5	S	S	S		R
6DCC098-03	6	98	3	Limburg	9	Male	No	Still breastfeeding at the moment of sampling	Yes	Yes	PCV13	2020	Nasopharynx		23B	23B0	ST9579	0.03	0.01	-	-	-	-	-	-	-	S	N	T	E	T	M	I	R	M	N	L	N	7	S	S	S		S
6DCC098-06	6	98	6	Limburg	14	Female	No	6 months or more, but not anymore at the moment of sampling	No	No	PCV13	2020	Nasopharynx		23B	23B0	ST9579	0.03	0.01	-	-	-	-	-	-	-	S	N	T	E	T	M	I	R	M	N	L	N	7	S	S	S		S
6DCC098-08	6	98	8	Limburg	28	Female	No	Never or less than 6 months	No	Yes	PCV10	2020	Nasopharynx		23B	23B0	ST9579	0.03	0.03	-	-	-	-	-	-	-	S	N	T	E	T	M	I	R	M	N	L	N	7	S	S	S		S
6DCC099-08	6	99	8	Flemish Brabant	19	Male	No	Never or less than 6 months	No	No	Mixed status	2021	Nasopharynx		23B	23B0	ST8959	0.125	0.125	-	-	-	-	-	-	-	S	N	A	G	S	M	I	G	M	N	L	N	7	S	S	S		S
6DCC101-04	6	101	4	Flemish Brabant	23	Female	No	6 months or more, but not anymore at the moment of sampling	No	No	Mixed status	2021	Nasopharynx		23B	23B1	ST2372	0.25	0.06	-	-	-	-	-	-	-	T	D	A	G	S	M	I	G	M	H	L	N	5	S	S	S		R
6DCC101-06	6	101	6	Flemish Brabant	18	Female	No	Never or less than 6 months	No	No	Mixed status	2021	Nasopharynx		23B	23B0	ST8959	0.125	0.125	-	-	-	-	-	-	-	S	N	A	G	S	M	I	G	M	N	L	N	7	S	I	I		S
6DCC104-03	6	104	3	Hainaut	18	Male	No	Never or less than 6 months	No	Yes	Mixed status	2021	Nasopharynx		23B	23B1	ST9380	0.125	0.03	-	-	-	-	-	-	-	S	N	A	G	A	M	I	G	M	H	L	N	5	S	S	S		R
6DCC105-02	6	105	2	Namur	11	Male	No	Never or less than 6 months	No	No	PCV13	2021	Nasopharynx		23B	23B1	ST2372	0.25	0.06	-	-	-	-	-	-	-	T	D	A	G	S	M	I	G	M	H	L	N	5	I	S	S		I
6DCC107-01	6	107	1	Brussels Capital Region	9	Female	No	Never or less than 6 months	No	Yes	PCV13	2021	Nasopharynx		23B	23B1	ST2372	0.25	0.06	-	-	-	-	-	-	-	T	D	A	G	S	M	I	G	M	H	L	N	5	S	S	S		R
6DCC107-04	6	107	4	Brussels Capital Region	22	Female	No	6 months or more, but not anymore at the moment of sampling	No	No	Mixed status	2021	Nasopharynx		23B	23B1	ST2372	0.25	0.06	-	-	-	-	-	-	-	T	D	A	G	S	M	I	G	M	H	L	N	5	S	S	S		R
6DCC116-04	6	116	4	Hainaut	11	Male	No	Never or less than 6 months	Yes	No	PCV13	2021	Nasopharynx		23B	23B1	ST1448	0.03	0.01	-	-	-	-	-	-	-	S	N	T	E	T	M	I	R	M	N	L	N	7	S	S	S		S
6DCC116-07	6	116	7	Hainaut	10	Male	No	Never or less than 6 months	Unknown	No	Unknown	2021	Nasopharynx		23B	23B1	ST1448	0.03	0.01	-	-	-	-	-	-	-	S	N	T	E	T	M	I	R	M	N	L	N	7	S	S	S		S
6DCC116-08	6	116	8	Hainaut	9	Male	No	Unknown	No	No	Unknown	2021	Nasopharynx		23B	23B1	ST1448	0.03	0.01	-	-	-	-	-	-	-	S	N	T	E	T	M	I	R	M	N	L	N	7	S	S	S		S
6DCC116-09	6	116	9	Hainaut	15	Male	No	Never or less than 6 months	Unknown	Yes	Unknown	2021	Nasopharynx		23B	23B1	ST2372	0.25	0.06	-	-	-	-	-	-	-	T	D	A	G	S	M	I	G	M	H	L	N	5	I	S	S		R
6DCC123-03	6	123	3	Limburg	25	Female	No	Never or less than 6 months	No	No	Mixed status	2020	Nasopharynx		23B	23B1	ST2372	0.25	0.06	-	-	-	-	-	-	-	T	D	A	G	S	M	I	G	M	H	L	N	5	S	S	S		I
6DCC123-07	6	123	7	Limburg	23	Female	No	Never or less than 6 months	No	No	Mixed status	2020	Nasopharynx		23B	23B1	ST2372	0.25	0.06	-	-	-	-	-	-	-	T	D	A	G	S	M	I	G	M	H	L	N	5	S	S	S		S
6DCC124-03	6	124	3	East Flanders	27	Female	No	Never or less than 6 months	No	Yes	Mixed status	2021	Nasopharynx		23B	23B1	ST1373	0.25	0.25	-	-	-	-	-	-	-	S	N	A	G	A	M	I	G	M	H	L	N	5	I	S	S		S
6DCC124-04	6	124	4	East Flanders	18	Male	No	Still breastfeeding at the moment of sampling	No	No	Unknown	2021	Nasopharynx		23B	23B1	ST1373	0.125	0.06	-	-	-	-	-	-	-	S	N	A	G	A	M	I	G	M	H	L	N	5	I	S	S		S
6DCC129-06	6	129	6	Hainaut	11	Male	No	6 months or more, but not anymore at the moment of sampling	No	No	PCV13	2021	Nasopharynx		23B	23B0	ST8959	0.125	0.125	-	-	-	-	-	-	-	S	N	A	G	S	M	I	G	M	N	L	N	7	I	S	S		S
6DCC131-05	6	131	5	Flemish Brabant	10	Male	No	Never or less than 6 months	No	Yes	Unknown	2021	Nasopharynx		23B	23B1	ST2372	0.25	0.06	-	-	-	-	-	-	-	T	D	A	G	S	M	I	G	M	H	L	N	5	I	S	S		S
6DCC137-05	6	137	5	Namur	16	Male	No	Still breastfeeding at the moment of sampling	No	No	PCV13	2021	Nasopharynx		23B	23B0	ST8959	0.125	0.125	-	-	-	-	-	-	-	S	N	A	G	S	M	I	G	M	N	L	N	7	I	S	S		S
6DCC139-03	6	139	3	Antwerp	21	Male	No	Never or less than 6 months	No	Yes	Mixed status	2021	Nasopharynx		23B	23B1	ST2372	0.25	0.06	-	-	-	-	-	-	-	T	D	A	G	S	M	I	G	M	H	L	N	5	I	S	S		R
6DCC139-07	6	139	7	Antwerp	18	Male	No	6 months or more, but not anymore at the moment of sampling	No	Yes	PCV13	2021	Nasopharynx		23B	23B1	ST2372	0.25	0.06	-	-	-	-	-	-	-	T	D	A	G	S	M	I	G	M	H	L	N	5	I	S	S		R
6DCC147-06	6	147	6	West Flanders	14	Female	Yes	6 months or more, but not anymore at the moment of sampling	No	Yes	PCV13	2021	Nasopharynx		23B	23B1	ST2372	0.25	0.06	-	-	-	-	-	-	-	T	D	A	G	S	M	I	G	M	H	L	N	5	I	S	S		R
6DCC147-07	6	147	7	West Flanders	24	Female	No	6 months or more, but not anymore at the moment of sampling	Yes	Yes	Mixed status	2021	Nasopharynx		23B	23B1	ST2372	0.25	0.06	-	-	-	-	-	-	-	T	D	A	G	S	M	I	G	M	H	L	N	5	I	S	S		R
6DCC147-08	6	147	8	West Flanders	24	Female	No	Never or less than 6 months	No	No	Mixed status	2021	Nasopharynx		23B	23B1	ST2372	0.125	0.06	-	-	-	-	-	-	-	T	D	A	G	S	M	I	G	M	H	L	N	5	I	S	S		R
6DCC148-01	6	148	1	Flemish Brabant	20	Female	No	6 months or more, but not anymore at the moment of sampling	No	Yes	PCV13	2021	Nasopharynx		23B	23B1	ST1349	0.25	0.125	-	-	-	-	-	-	-	T	D	A	G	A	M	I	R	M	H	L	N	5	I	S	S		I
6DCC148-02	6	148	2	Flemish Brabant	20	Male	No	Never or less than 6 months	No	No	PCV13	2021	Nasopharynx		23B	23B1	ST1349	0.25	0.125	-	-	-	-	-	-	-	T	D	A	G	A	M	I	R	M	H	L	N	5	I	S	S		S
6DCC148-05	6	148	5	Flemish Brabant	17	Male	No	Never or less than 6 months	No	Yes	Mixed status	2021	Nasopharynx		23B	23B1	ST1349	0.25	0.125	-	-	-	-	-	-	-	T	D	A	G	A	M	I	R	M	H	L	N	5	I	S	S		S
6DCC148-08	6	148	8	Flemish Brabant	29	Female	No	Never or less than 6 months	No	No	Mixed status	2021	Nasopharynx		23B	23B1	ST1349	0.25	0.125	-	-	-	-	-	-	-	T	D	A	G	A	M	I	R	M	H	L	N	5	I	S	S		I
6DCC148-09	6	148	9	Flemish Brabant	29	Male	No	Never or less than 6 months	No	No	Mixed status	2021	Nasopharynx		23B	23B1	ST1349	0.25	0.125	-	-	-	-	-	-	-	T	D	A	G	A	M	I	R	M	H	L	N	5	I	S	S		S
6DCC154-01	6	154	1	Brussels Capital Region	19	Female	No	6 months or more, but not anymore at the moment of sampling	No	No	PCV13	2021	Nasopharynx		23B	23B1	ST2372	0.25	0.06	-	-	-	-	-	-	-	T	D	A	G	S	M	I	G	M	H	L	N	5	I	S	S		R
6DCC154-03	6	154	3	Brussels Capital Region	28	Female	No	6 months or more, but not anymore at the moment of sampling	No	No	Mixed status	2021	Nasopharynx		23B	23B1	ST2372	0.25	0.06	-	-	-	-	-	-	-	T	D	A	G	S	M	I	G	M	H	L	N	5	I	S	S		S
6DCC159-04	6	159	4	Liege	19	Female	No	Never or less than 6 months	No	No	Mixed status	2021	Nasopharynx		23B	23B1	ST2372	0.125	0.06	-	-	-	-	-	-	-	T	D	A	G	S	M	I	G	M	H	L	N	5	I	S	S		R
6DCC164-01	6	164	1	West Flanders	23	Male	No	Never or less than 6 months	Yes	No	Mixed status	2021	Nasopharynx		23B	23B1	ST2372	0.25	0.03	-	-	-	-	-	-	-	T	D	A	G	S	M	I	G	M	H	L	N	5	I	S	S		I
6DCC166-01	6	166	1	Brussels Capital Region	8	Male	No	Never or less than 6 months	No	Yes	PCV13	2021	Nasopharynx		23B	23B1	ST2372	0.25	0.06	-	-	-	-	-	-	-	T	D	A	G	S	M	I	G	M	H	L	N	5	I	S	S		S
6DCC166-02	6	166	2	Brussels Capital Region	14	Male	No	Never or less than 6 months	No	Yes	PCV13	2021	Nasopharynx		23B	23B1	ST9380	0.125	0.06	-	-	-	-	-	-	-	S	N	A	G	A	M	I	G	M	H	L	N	5	I	S	S		R
6DCC167-04	6	167	4	Brussels Capital Region	6	Female	No	6 months or more, but not anymore at the moment of sampling	Unknown	No	PCV13	2021	Nasopharynx		23B	23B0	ST9867	0.03	0.01	-	-	-	-	-	-	-	S	N	T	E	T	M	I	R	M	N	L	N	7	I	S	S		S
6DCC171-03	6	171	3	Brussels Capital Region	28	Female	No	Never or less than 6 months	Yes	No	Mixed status	2021	Nasopharynx		23B	23B0	ST9867	0.03	0.03	-	-	-	-	-	-	-	S	N	T	E	T	M	I	R	M	N	L	N	7	I	S	S		S
7DCC001-11	7	1	11	East Flanders	15	Female	No	6 months or more, but not anymore at the moment of sampling	No	Yes	PCV13	2022	Nasopharynx		23B	23B1	ST7121	0.25	0.125	-	-	-	-	-	-	-	T	D	A	G	A	M	I	R	M	H	L	N	5	I	S	S		R
7DCC015-03	7	15	3	Antwerp	17	Male	No	Never or less than 6 months	No	Yes	Unknown	2021	Nasopharynx		23B	23B1	ST2372	0.25	0.06	-	-	-	-	-	-	-	T	D	A	G	S	M	I	G	M	H	L	N	5	I	S	S		R
7DCC020-03	7	20	3	East Flanders	16	Male	No	Never or less than 6 months	Yes	No	PCV13	2022	Nasopharynx		23B	23B1	ST2372	0.25	0.06	-	-	-	-	-	-	-	T	D	A	G	S	M	I	G	M	H	L	N	5	I	S	S		S
7DCC020-24	7	20	24	East Flanders	12	Male	No	6 months or more, but not anymore at the moment of sampling	No	Yes	PCV13	2022	Nasopharynx		23B	23B1	ST2372	0.25	0.06	-	-	-	-	-	-	-	T	D	A	G	S	M	I	G	M	H	L	N	5	I	S	S		R
7DCC022-54	7	22	54	Hainaut	29	Female	No	6 months or more, but not anymore at the moment of sampling	Yes	Yes	PCV13	2022	Nasopharynx		23B	23B1	ST1373	0.25	0.06	-	-	-	-	-	-	-	S	N	A	G	A	M	I	G	M	H	L	N	5	I	S	S		R
7DCC030-01	7	30	1	Limburg	27	Male	No	Never or less than 6 months	No	Yes	PCV13	2022	Nasopharynx		23B	23B1	ST2372	0.25	0.06	-	-	-	-	-	-	-	T	D	A	G	S	M	I	G	M	H	L	N	5	I	S	S		I
7DCC030-09	7	30	9	Limburg	16	Male	Yes	Never or less than 6 months	No	No	PCV13	2022	Nasopharynx		23B	23B1	ST2372	0.25	0.06	-	-	-	-	-	-	-	T	D	A	G	S	M	I	G	M	H	L	N	5	I	S	S		I
7DCC039-01	7	39	1	Liege	22	Female	No	Never or less than 6 months	No	Yes	PCV13	2022	Nasopharynx		23B	23B1	ST2372	0.25	0.06	-	-	-	-	-	-	-	T	D	A	G	S	M	I	G	M	H	L	N	5	I	S	S		I
7DCC043-50	7	43	50	Walloon Brabant	6	Female	No	Never or less than 6 months	No	Yes	PCV13	2022	Nasopharynx		23B	23B1	ST2372	0.25	0.06	-	-	-	-	-	-	-	T	D	A	G	S	M	I	G	M	H	L	N	5	I	S	S		I
7DCC045-05	7	45	5	Luxembourg	28	Male	No	Never or less than 6 months	No	No	PCV13	2022	Nasopharynx		23B	23B1	ST2372	0.25	0.06	-	-	-	-	-	-	-	T	D	A	G	S	M	I	G	M	H	L	N	5	I	S	S		R
7DCC049-01	7	49	1	East Flanders	25	Male	No	Never or less than 6 months	No	Yes	PCV13	2022	Nasopharynx		23B	23B0	ST355	0.03	0.03	-	-	-	-	-	-	-	S	N	T	E	T	M	I	R	M	N	L	N	7	I	S	S		S
7DCC051-04	7	51	4	Antwerp	27	Male	No	Never or less than 6 months	No	Yes	PCV13	2022	Nasopharynx		23B	23B0	ST355	0.03	0.01	-	-	-	-	-	-	-	S	N	T	E	T	M	I	R	M	N	L	N	7	I	S	S		S
7DCC057-04	7	57	4	East Flanders	10	Male	No	Still breastfeeding at the moment of sampling	No	No	PCV13	2022	Nasopharynx		23B	23B1	ST2372	0.25	0.06	-	-	-	-	-	-	-	T	D	A	G	S	M	I	G	M	H	L	N	5	I	S	S		I
7DCC057-06	7	57	6	East Flanders	12	Male	Yes	Never or less than 6 months	No	Yes	PCV13	2022	Nasopharynx		23B	23B1	ST2372	0.25	0.06	-	-	-	-	-	-	-	T	D	A	G	S	M	I	G	M	H	L	N	5	I	S	S		I
7DCC057-24	7	57	24	East Flanders	7	Male	Yes	6 months or more, but not anymore at the moment of sampling	No	No	PCV13	2022	Nasopharynx		23B	23B1	ST2372	0.25	0.06	-	-	-	-	-	-	-	T	D	A	G	S	M	I	G	M	H	L	N	5	I	S	S		R
7DCC058-05	7	58	5	Liege	8	Male	No	6 months or more, but not anymore at the moment of sampling	No	No	PCV13	2022	Nasopharynx		23B	23B1	ST2372	0.25	0.06	-	-	-	-	-	-	-	T	D	A	G	S	M	I	G	M	H	L	N	5	I	S	S		R
7DCC059-01	7	59	1	Liege	18	Male	No	6 months or more, but not anymore at the moment of sampling	Yes	No	PCV13	2022	Nasopharynx		23B	23B1	ST2372	0.25	0.06	-	-	-	-	-	-	-	T	D	A	G	S	M	I	G	M	H	L	N	5	I	S	S		R
7DCC059-02	7	59	2	Liege	23	Male	No	Never or less than 6 months	Yes	Yes	PCV13	2022	Nasopharynx		23B	23B1	ST2372	0.25	0.06	-	-	-	-	-	-	-	T	D	A	G	S	M	I	G	M	H	L	N	5	I	S	S		R
7DCC060-03	7	60	3	Brussels Capital Region	16	Female	No	Still breastfeeding at the moment of sampling	No	No	PCV13	2022	Nasopharynx		23B	23B1	ST386	0.25	0.125	0.99	0.99	-	-	-	-	0.99	T	D	A	G	S	M	I	G	M	N	L	N	47	I	R	R		S
7DCC060-06	7	60	6	Brussels Capital Region	27	Female	No	6 months or more, but not anymore at the moment of sampling	No	Yes	PCV13	2022	Nasopharynx		23B	23B1	ST386	0.25	0.25	0.99	0.99	-	-	-	-	0.99	T	D	A	G	S	M	I	G	M	N	L	N	47	I	R	R		S
7DCC061-05	7	61	5	Limburg	27	Male	No	Never or less than 6 months	No	No	PCV13	2021	Nasopharynx		23B	23B1	ST2372	0.25	0.06	-	-	-	-	-	-	-	T	D	A	G	S	M	I	G	M	H	L	N	5	I	S	S		R
7DCC061-06	7	61	6	Limburg	9	Male	No	Never or less than 6 months	No	No	PCV13	2021	Nasopharynx		23B	23B0	ST9579	0.03	0.03	-	-	-	-	-	-	-	S	N	T	E	T	M	I	R	M	N	L	N	7	I	S	S		S
7DCC061-07	7	61	7	Limburg	11	Male	No	Never or less than 6 months	No	No	PCV13	2021	Nasopharynx		23B	23B1	ST2372	0.25	0.06	-	-	-	-	-	-	-	T	D	A	G	S	M	I	G	M	H	L	N	5	I	S	S		R
7DCC061-08	7	61	8	Limburg	11	Male	No	Never or less than 6 months	Yes	No	PCV13	2021	Nasopharynx		23B	23B1	ST2372	0.25	0.06	-	-	-	-	-	-	-	T	D	A	G	S	M	I	G	M	H	L	N	5	I	S	S		R
7DCC063-01	7	63	1	Walloon Brabant	27	Female	No	6 months or more, but not anymore at the moment of sampling	Yes	Yes	PCV13	2022	Nasopharynx		23B	23B1	ST2372	0.25	0.06	-	-	-	-	-	-	-	T	D	A	G	S	M	I	G	M	H	L	N	5	I	S	S		/
7DCC069-05	7	69	5	West Flanders	20	Male	Yes	Never or less than 6 months	No	Yes	PCV13	2022	Nasopharynx		23B	23B1	ST2372	0.25	0.06	-	-	-	-	-	-	-	T	D	A	G	S	M	I	G	M	H	L	N	5	I	S	S		R
7DCC069-06	7	69	6	West Flanders	23	Male	No	6 months or more, but not anymore at the moment of sampling	No	Yes	PCV13	2022	Nasopharynx		23B	23B1	ST2372	0.25	0.06	-	-	-	-	-	-	-	T	D	A	G	S	M	I	G	M	H	L	N	5	I	S	R		R
7DCC070-01	7	70	1	East Flanders	28	Female	No	Never or less than 6 months	Yes	No	PCV13	2022	Nasopharynx		23B	23B0	ST727	0.03	0.03	-	-	-	-	-	-	-	S	N	T	E	T	M	I	R	M	N	L	N	7	I	S	S		S
7DCC070-06	7	70	6	East Flanders	20	Female	No	Never or less than 6 months	No	Yes	PCV13	2022	Nasopharynx		23B	23B0	ST727	0.03	0.03	-	-	-	-	-	-	-	S	N	T	E	T	M	I	R	M	N	L	N	7	I	S	S		R
7DCC070-08	7	70	8	East Flanders	20	Female	No	Never or less than 6 months	Yes	No	PCV13	2022	Nasopharynx		23B	23B0	ST9867	0.03	0.03	-	-	-	-	-	-	-	S	N	T	E	T	M	I	R	M	N	L	N	7	I	S	S		S
7DCC070-09	7	70	9	East Flanders	22	Female	No	6 months or more, but not anymore at the moment of sampling	Yes	No	PCV13	2022	Nasopharynx		23B	23B0	ST727	0.03	0.03	-	-	-	-	-	-	-	S	N	T	E	T	M	I	R	M	N	L	N	7	I	S	S		S
7DCC076-04	7	76	4	West Flanders	25	Male	No	Never or less than 6 months	No	Yes	PCV13	2022	Nasopharynx		23B	23B1	ST2372	0.25	0.06	-	-	-	-	-	-	-	T	D	A	G	S	M	I	G	M	H	L	N	5	I	S	S		R
7DCC088-08	7	88	8	Antwerp	17	Male	No	Still breastfeeding at the moment of sampling	No	No	PCV13	2022	Nasopharynx		23B	23B1	ST2372	0.25	0.06	-	-	-	-	-	-	-	T	D	A	G	S	M	I	G	M	H	L	N	5	I	S	S		R
7DCC096-03	7	96	3	Limburg	17	Female	No	Never or less than 6 months	No	Yes	PCV13	2021	Nasopharynx		23B	23B0	ST9579	0.03	0.03	-	-	-	-	-	-	-	S	N	T	E	T	M	I	R	M	N	L	N	7	I	S	S		S
7DCC096-04	7	96	4	Limburg	18	Female	No	Never or less than 6 months	No	Yes	PCV13	2021	Nasopharynx		23B	23B0	ST439	0.03	0.03	-	-	-	-	-	-	-	S	N	T	E	T	M	I	R	M	N	L	N	7	I	S	S		S
7DCC096-05	7	96	5	Limburg	16	Male	No	Never or less than 6 months	No	Yes	PCV13	2021	Nasopharynx		23B	23B0	ST439	0.03	0.03	-	-	-	-	-	-	-	S	N	T	E	T	M	I	R	M	N	L	N	7	I	S	S		S
7DCC098-05	7	98	5	Limburg	21	Male	No	6 months or more, but not anymore at the moment of sampling	Yes	Yes	PCV13	2021	Nasopharynx		23B	23B1	ST2372	0.25	0.06	-	-	-	-	-	-	-	T	D	A	G	S	M	I	G	M	H	L	N	5	I	S	S		R
7DCC099-07	7	99	7	Flemish Brabant	27	Female	No	Never or less than 6 months	No	Yes	PCV13	2022	Nasopharynx		23B	23B0	ST8959	0.125	0.125	-	-	-	-	-	-	-	S	N	A	G	S	M	I	G	M	N	L	N	7	I	S	S		S
7DCC099-12	7	99	12	Flemish Brabant	11	Female	Yes	6 months or more, but not anymore at the moment of sampling	No	No	PCV13	2022	Nasopharynx		23B	23B0	ST8959	0.125	0.125	-	-	-	-	-	-	-	S	N	A	G	S	M	I	G	M	N	L	N	7	I	S	S		S
7DCC099-15	7	99	15	Flemish Brabant	19	Male	No	Never or less than 6 months	No	Yes	PCV13	2022	Nasopharynx		23B	23B0	ST8959	0.125	0.125	-	-	-	-	-	-	-	S	N	A	G	S	M	I	G	M	N	L	N	7	I	S	S		S
7DCC101-08	7	101	8	Flemish Brabant	22	Male	No	Never or less than 6 months	No	Yes	PCV13	2022	Nasopharynx		23B	23B0	ST8959	0.125	0.125	-	-	-	-	-	-	-	S	N	A	G	S	M	I	G	M	N	L	N	7	I	S	S		S
7DCC101-09	7	101	9	Flemish Brabant	22	Female	No	Never or less than 6 months	No	Yes	PCV13	2022	Nasopharynx		23B	23B0	ST8959	0.125	0.125	-	-	-	-	-	-	-	S	N	A	G	S	M	I	G	M	N	L	N	7	I	S	S		S
7DCC101-13	7	101	13	Flemish Brabant	20	Female	No	6 months or more, but not anymore at the moment of sampling	No	Yes	PCV13	2022	Nasopharynx		23B	23B0	ST8959	0.125	0.125	-	-	-	-	-	-	-	S	N	A	G	S	M	I	G	M	N	L	N	7	I	S	S		S
7DCC101-16	7	101	16	Flemish Brabant	28	Male	No	Never or less than 6 months	Yes	Yes	PCV13	2022	Nasopharynx		23B	23B0	ST8959	0.5	0.125	-	-	-	-	-	-	-	S	N	A	G	S	M	I	G	M	N	L	N	7	I	S	S		S
7DCC112-06	7	112	6	Liege	19	Male	No	6 months or more, but not anymore at the moment of sampling	No	No	PCV13	2022	Nasopharynx		23B	23B0	ST9867	0.03	0.03	-	-	-	-	-	-	-	S	N	T	E	T	M	I	R	M	N	L	N	7	I	S	S		S
7DCC113-02	7	113	2	Liege	16	Female	No	Never or less than 6 months	No	Yes	Unknown	2022	Nasopharynx		23B	23B0	ST4677	0.125	0.06	1	0.99	-	-	-	-	1	S	N	A	G	S	M	I	G	M	N	L	N	10	I	R	R		S
7DCC113-06	7	113	6	Liege	28	Male	No	Never or less than 6 months	No	No	Mixed status	2022	Nasopharynx		23B	23B0	ST4677	0.25	0.06	1	0.99	-	-	-	-	1	S	N	A	G	S	M	I	G	M	N	L	N	10	I	R	R		S
7DCC116-01	7	116	1	Hainaut	17	Female	No	Never or less than 6 months	No	No	Mixed status	2022	Nasopharynx		23B	23B1	ST1349	0.25	0.06	-	-	-	-	-	-	-	T	D	A	G	A	M	I	G	M	H	L	N	5	I	S	S		S
7DCC116-02	7	116	2	Hainaut	18	Female	No	6 months or more, but not anymore at the moment of sampling	No	No	PCV13	2022	Nasopharynx		23B	23B1	ST9380	0.125	0.06	-	-	-	-	-	-	-	S	N	A	G	A	M	I	G	M	H	L	N	5	I	S	S		R
7DCC116-06	7	116	6	Hainaut	24	Male	No	Never or less than 6 months	No	No	PCV13	2022	Nasopharynx		23B	23B1	ST1349	0.25	0.06	-	-	-	-	-	-	-	T	D	A	G	A	M	I	G	M	H	L	N	5	I	S	S		I
7DCC116-10	7	116	10	Hainaut	9	Male	No	6 months or more, but not anymore at the moment of sampling	No	No	PCV13	2022	Nasopharynx		23B	23B1	ST1448	0.03	0.03	-	-	-	-	-	-	-	S	N	T	E	T	M	I	R	M	N	L	N	7	I	S	S		S
7DCC133-07	7	133	7	Brussels Capital Region	15	Female	No	6 months or more, but not anymore at the moment of sampling	No	Yes	PCV13	2022	Nasopharynx		23B	23B1	ST2372	0.25	0.06	-	-	-	-	-	-	-	T	D	A	G	S	M	I	G	M	H	L	N	5	I	S	S		S
7DCC139-06	7	139	6	Antwerp	28	Female	No	6 months or more, but not anymore at the moment of sampling	No	Yes	PCV13	2022	Nasopharynx		23B	23B0	ST439	0.03	0.03	-	-	-	-	-	-	-	S	N	T	E	T	M	I	R	M	N	L	N	7	I	S	S		S
7DCC139-07	7	139	7	Antwerp	27	Female	Yes	6 months or more, but not anymore at the moment of sampling	No	Yes	PCV13	2022	Nasopharynx		23B	23B1	ST2372	0.25	0.06	-	-	-	-	-	-	-	T	D	A	G	S	M	I	G	M	H	L	N	5	I	S	S		R
7DCC140-05	7	140	5	Hainaut	9	Female	No	Never or less than 6 months	No	No	PCV13	2022	Nasopharynx		23B	23B1	ST9380	0.125	0.06	-	-	-	-	-	-	-	S	N	A	G	A	M	I	G	M	H	L	N	5	I	S	S		R
7DCC140-12	7	140	12	Hainaut	28	Female	Yes	Never or less than 6 months	No	No	PCV13	2022	Nasopharynx		23B	23B0	ST8959	0.125	0.125	-	-	-	-	-	-	-	S	N	A	G	S	M	I	G	M	N	L	N	7	I	S	S		S
7DCC140-13	7	140	13	Hainaut	28	Female	Yes	Never or less than 6 months	No	No	PCV13	2022	Nasopharynx		23B	23B0	ST8959	0.125	0.125	-	-	-	-	-	-	-	S	N	A	G	S	M	I	G	M	N	L	N	7	I	S	S		S
7DCC149-06	7	149	6	Flemish Brabant	16	Male	No	6 months or more, but not anymore at the moment of sampling	Yes	No	PCV13	2022	Nasopharynx		23B	23B0	ST8959	0.125	0.125	-	-	-	-	-	-	-	S	N	A	G	S	M	I	G	M	N	L	N	7	I	S	S		S
7DCC165-04	7	165	4	Brussels Capital Region	26	Male	No	Never or less than 6 months	Yes	Yes	PCV13	2022	Nasopharynx		23B	23B1	ST2372	0.25	0.06	-	-	-	-	-	-	-	T	D	A	G	S	M	I	G	M	H	L	N	5	I	S	S		R
7DCC171-01	7	171	1	Brussels Capital Region	26	Female	No	Never or less than 6 months	No	Yes	PCV13	2022	Nasopharynx		23B	23B1	ST2372	0.25	0.06	-	-	-	-	-	-	-	T	D	A	G	S	M	I	G	M	H	L	N	5	I	S	S		R
7DCC171-02	7	171	2	Brussels Capital Region	22	Female	No	Never or less than 6 months	No	Yes	PCV13	2022	Nasopharynx		23B	23B1	ST2372	0.25	0.06	1	0.99	1	-	-	-	1	T	D	A	G	S	M	I	G	M	H	L	N	5	I	R	R		R
7DCC171-03	7	171	3	Brussels Capital Region	19	Female	Yes	6 months or more, but not anymore at the moment of sampling	No	Yes	PCV13	2022	Nasopharynx		23B	23B0	ST9867	0.03	0.03	-	-	-	-	-	-	-	S	N	T	E	T	M	I	R	M	N	L	N	7	I	S	S		S
7DCC173-04	7	173	4	Brussels Capital Region	15	Female	No	Never or less than 6 months	Yes	No	Unknown	2022	Nasopharynx		23B	23B0	ST8959	0.125	0.125	-	-	-	-	-	-	-	S	N	A	G	S	M	I	G	M	N	L	N	7	I	S	S		S
7DCC175-01	7	175	1	Brussels Capital Region	24	Male	No	6 months or more, but not anymore at the moment of sampling	No	No	PCV13	2022	Nasopharynx		23B	23B0	ST8959	0.125	0.125	-	-	-	-	-	-	-	S	N	A	G	S	M	I	G	M	N	L	N	7	I	S	S		S
7DCC179-01	7	179	1	East Flanders	26	Female	No	Never or less than 6 months	Yes	No	PCV13	2022	Nasopharynx		23B	23B1	ST2372	0.25	0.06	-	-	-	0.99	-	-	-	T	D	A	G	S	M	I	G	M	H	L	N	5	I	S	S		R
7DCC179-03	7	179	3	East Flanders	29	Male	No	6 months or more, but not anymore at the moment of sampling	No	No	PCV13	2022	Nasopharynx		23B	23B1	ST2372	0.25	0.06	-	-	-	0.99	-	-	-	T	D	A	G	S	M	I	G	M	H	L	N	5	I	S	S		I
7DCC179-05	7	179	5	East Flanders	27	Male	Yes	Never or less than 6 months	No	No	PCV13	2022	Nasopharynx		23B	23B1	ST2372	0.25	0.06	-	-	-	0.99	-	-	-	T	D	A	G	S	M	I	G	M	H	L	N	5	I	S	S		I
7DCC191-01	7	191	1	Liege	23	Male	No	Never or less than 6 months	No	Yes	Unknown	2022	Nasopharynx		23B	23B1	ST2372	0.25	0.06	-	-	-	-	-	-	-	T	D	A	G	S	M	I	G	M	H	L	N	5	I	I	S		I
PN-20-107	NA	NA	NA	West Flanders	2-17 years	Female					Unknown	2020	Blood	bacteremia	23B	23B1	ST2372	0.25	0.06	-	-	-	-	-	-	-	T	D	A	G	S	M	I	G	M	H	L	N	5	S	S	S	S	R
PN-20-111	NA	NA	NA	Flemish Brabant	2-17 years	Male					PCV10	2020	Blood	bacteremia with pneumonia	23B	23B1	ST4534	0.25	0.25	-	-	-	-	-	-	-	T	D	A	G	A	M	I	R	M	H	L	N	5	S	S	S	S	I
PN-20-113	NA	NA	NA	Flemish Brabant	<2 years	Male					Unknown	2020	Blood	bacteremia	23B	23B1	ST2372	0.25	0.06	-	-	-	-	-	-	-	T	D	A	G	S	M	I	G	M	H	L	N	5	I	S	S	S	I
PN-20-117	NA	NA	NA	Antwerp	2-17 years	Female					PCV10	2020	Blood	bacteremia	23B	23B1	ST1349	0.25	0.125	-	-	-	-	-	-	-	T	D	A	G	A	M	I	R	M	H	L	N	5	S	S	S	S	I
PN-20-184	NA	NA	NA	Antwerp	2-17 years	Female					not vaccinated	2020	Blood	bacteremia	23B	23B0	ST9579	0.03	0.03	-	-	-	-	-	-	-	S	N	T	E	T	M	I	R	M	N	L	N	7	S	S	S	S	S
PN-20-204	NA	NA	NA	Hainaut	2-17 years	Male					Unknown	2020	Blood	bacteremia	23B	23B1	ST9380	0.125	0.06	-	-	-	-	-	-	-	S	N	A	G	A	M	I	G	M	H	L	N	5	S	S	S	S	R
PN-20-224	NA	NA	NA	East Flanders	2-17 years	Female					Unknown	2020	Blood	bacteremia	23B	23B1	ST2372	0.25	0.06	-	-	-	-	-	-	-	T	D	A	G	S	M	I	G	M	H	L	N	5	S	S	S	S	R
PN-20-248	NA	NA	NA	East Flanders	<2 years	Female					Unknown	2020	Blood	bacteremia	23B	23B1	ST2372	0.25	0.06	-	-	-	-	-	-	-	T	D	A	G	S	M	I	G	M	H	L	N	5	I	S	S	S	I
PN-20-80	NA	NA	NA	Flemish Brabant	<2 years	Male					PCV13+PCV10	2020	Blood	sepsis	23B	23B1	ST1349	0.25	0.25	-	-	-	-	-	-	-	T	D	A	G	A	M	I	R	M	H	L	N	5	I	S	S	S	S
PN-21-120	NA	NA	NA	Flemish Brabant	<2 years	Male					Unknown	2021	Blood	sepsis	23B	23B1	ST2372	0.25	0.06	-	-	-	-	-	-	-	T	D	A	G	S	M	I	G	M	H	L	N	5	I	S	S	S	I
PN-21-148	NA	NA	NA	Flemish Brabant	2-17 years	Male					Unknown	2021	Blood	bacteremia	23B	23B1	ST2372	0.25	0.06	-	-	-	-	-	-	-	T	D	A	G	S	M	I	G	M	H	L	N	5	I	S	S	S	I
PN-21-157	NA	NA	NA	Antwerp	<2 years	Male					Unknown	2021	Blood	bacteremia with pneumonia	23B	23B1	ST2372	0.25	0.06	-	-	-	-	-	-	-	T	D	A	G	S	M	I	G	M	H	L	N	5	I	S	S	S	R
PN-21-158	NA	NA	NA	West Flanders	2-17 years	Male					PCV10	2021	Blood	bacteremia with pneumonia	23B	23B1	ST1349	0.25	0.25	-	-	-	-	-	-	-	T	D	A	G	A	M	I	R	M	H	L	N	5	I	S	S	S	I
PN-21-179	NA	NA	NA	Hainaut	2-17 years	Male					PCV13	2021	CSF	meningitis	23B	23B1	ST2372	0.25	0.06	-	-	-	-	-	-	-	T	D	A	G	S	M	I	G	M	H	L	N	5	I	S	S	S	R
PN-21-305	NA	NA	NA	West Flanders	2-17 years	Male					Unknown	2021	Blood	bacteremia	23B	23B1	ST2372	0.25	0.06	-	-	-	-	-	-	-	T	D	A	G	S	M	I	G	M	H	L	N	5	I	S	S	S	R
PN-21-397	NA	NA	NA	Brussels Capital Region	<2 years	Male					Unknown	2021	Blood	bacteremia with pneumonia	23B	23B1	ST1349	0.25	0.125	-	-	-	-	0.92	-	-	T	D	A	G	A	M	I	R	M	H	L	N	5	I	S	S	S	I
PN-21-408	NA	NA	NA	Flemish Brabant	2-17 years	Male					Unknown	2021	Joint fluid	Unknown	23B	23B1	ST1349	0.25	0.125	-	-	-	-	-	-	-	T	D	A	G	A	M	I	R	M	H	L	N	5	I	S	S	S	I
PN-21-42	NA	NA	NA	Brussels Capital Region	2-17 years	Male					PPV23	2021	CSF	Unknown	23B	23B1	Unknown ST_7	0.25	0.06	-	-	-	-	-	-	-	T	D	A	G	S	M	I	G	M	H	L	N	5	I	S	S	S	I
PN-21-423	NA	NA	NA	Limburg	2-17 years	Male					Unknown	2021	Blood	Unknown	23B	23B1	ST2372	0.25	0.06	-	-	-	-	-	-	-	T	D	A	G	S	M	I	G	M	H	L	N	5	I	S	S	S	I
PN-21-451	NA	NA	NA	Flemish Brabant	<2 years	Female					PCV13	2021	Blood	bacteremia	23B	23B0	ST8959	0.125	0.125	-	-	-	-	-	-	-	S	N	A	G	S	M	I	G	M	N	L	N	7	I	S	S	S	S
PN-21-475	NA	NA	NA	Foreign country	2-17 years	Female					Unknown	2021	Blood	bacteremia	23B	23B1	ST7121	0.25	0.125	-	-	-	-	-	-	-	T	D	A	G	A	M	I	R	M	H	L	N	5	I	S	S	S	R
PN-21-627	NA	NA	NA	Flemish Brabant	2-17 years	Female					Unknown	2021	Blood	bacteremia with pneumonia	23B	23B0	ST439	0.03	0.01	-	-	-	-	-	-	-	S	N	T	E	T	M	I	R	M	N	L	N	7	I	S	S	S	S
PN-21-635	NA	NA	NA	Brussels Capital Region	<2 years	Female					PCV13	2021	Blood	other	23B	23B1	ST2372	0.25	0.06	-	-	-	-	-	-	-	T	D	A	G	S	M	I	G	M	H	L	N	5	I	S	S	S	I
PN-21-671	NA	NA	NA	Hainaut	2-17 years	Male					PCV13+PCV10	2021	Blood	bacteremia	23B	23B1	ST2372	0.25	0.06	-	-	-	-	-	-	-	T	D	A	G	S	M	I	G	M	H	L	N	5	I	S	S	S	R
PN-21-742	NA	NA	NA	Flemish Brabant	2-17 years	Male					Unknown	2021	Blood	bacteremia with pneumonia	23B	23B1	ST2372	0.25	0.06	-	-	-	-	-	-	-	T	D	A	G	S	M	I	G	M	H	L	N	5	I	S	S	S	I
PN-21-751	NA	NA	NA	Antwerp	2-17 years	Male					Unknown	2021	Blood	bacteremia	23B	23B1	ST2372	0.25	0.06	-	-	-	-	-	-	-	T	D	A	G	S	M	I	G	M	H	L	N	5	I	S	S	S	R
PN-21-808	NA	NA	NA	Liege	2-17 years	Male					Unknown	2021	Blood	meningitis	23B	23B1	Unknown ST_8	0.25	0.06	-	-	-	-	-	-	-	T	D	A	G	S	M	I	G	M	H	L	N	5	I	S	S	S	I
PN-21-84	NA	NA	NA	Limburg	2-17 years	Male					PCV10	2021	Blood	bacteremia	23B	23B1	ST2372	0.25	0.06	-	-	-	-	-	-	-	T	D	A	G	S	M	I	R	M	H	L	N	5	I	S	S	S	I
PN-21-879	NA	NA	NA	Flemish Brabant	<2 years	Female					not vaccinated	2021	Blood	bacteremia	23B	23B1	ST2372	0.25	0.06	-	-	-	-	-	-	-	T	D	A	G	S	M	I	G	M	H	L	N	5	I	S	S	S	R
